# Supplementary material for: Development of Gene-Based SSR Markers in Winged Bean (Psophocarpus tetragonolobus (L.) DC.) for Diversity Assessment
Source: Genes (Basel). 2017 Mar 9;8(3):100. doi: 10.3390/genes8030100 (PMC5368704; doi:10.3390/genes8030100)
Supplement: Supplementary file 1 [file genes-08-00100-s001.zip]

Archive with 10 entries (7 files):
- Supplementary files/
- Supplementary files/Table S1.docx
- __MACOSX/
- __MACOSX/Supplementary files/
- __MACOSX/Supplementary files/._Table S1.docx
- Supplementary files/Table S2.xls
- __MACOSX/Supplementary files/._Table S2.xls
- Supplementary files/Table S3.xlsx
- __MACOSX/Supplementary files/._Table S3.xlsx
- __MACOSX/._Supplementary files
