# Supplementary material for: Development of Gene-Based SSR Markers in Winged Bean (Psophocarpus tetragonolobus (L.) DC.) for Diversity Assessment
Source: Genes (Basel). 2017 Mar 9;8(3):100. doi: 10.3390/genes8030100 (PMC5368704; doi:10.3390/genes8030100)
Supplement: Supplementary file 1 [file genes-08-00100-s001.zip › Supplementary files/Table S3.xlsx]

## Sheet: Wingbean_Trinity_assembly.fa
ID	SSR nr.	SSR type	SSR	size	start	end
comp3_c0_seq1_len=299_path=[135:0-183_43:184-207_67:208-298]	1	p2	(TG)6	12	54	65
comp56_c0_seq2_len=287_path=[125:0-177_39:178-201_63:202-286]	1	p3	(CTT)5	15	174	188
comp126_c0_seq1_len=214_path=[1:0-213]	1	p2	(AC)6	12	3	14
comp134_c0_seq1_len=229_path=[361:0-38_194:39-228]	1	p3	(CAA)7	21	3	23
comp145_c0_seq1_len=327_path=[1:0-128_130:129-152_288:153-326]	1	p3	(ACA)5	15	130	144
comp615_c0_seq1_len=517_path=[1:0-516]	1	p2	(AT)8	16	144	159
comp712_c0_seq1_len=532_path=[1:0-531]	1	p3	(GAA)5	15	258	272
comp778_c0_seq1_len=1079_path=[1:0-870_872:871-1078]	1	p3	(GCT)6	18	49	66
comp802_c0_seq1_len=502_path=[1:0-289_291:290-501]	1	p2	(TA)9	18	483	500
comp848_c0_seq1_len=307_path=[1:0-306]	1	p2	(CT)9	18	289	306
comp885_c0_seq1_len=802_path=[1:0-801]	1	p3	(GCT)5	15	690	704
comp909_c0_seq1_len=301_path=[1:0-166_168:167-300]	1	p3	(TTA)7	21	1	21
comp914_c0_seq1_len=298_path=[1:0-297]	1	p2	(TA)9	18	275	292
comp945_c0_seq2_len=342_path=[1:0-291_293:292-341]	1	p3	(CCT)5	15	319	333
comp963_c0_seq1_len=226_path=[1:0-225]	1	p4	(TTAT)5	20	121	140
comp988_c0_seq1_len=638_path=[1:0-637]	1	p3	(GGC)8	24	343	366
comp989_c0_seq2_len=290_path=[1:0-174_381:175-289]	1	p2	(CT)7	14	202	215
comp1009_c0_seq1_len=319_path=[1:0-295_402:296-318]	1	p3	(TAT)6	18	84	101
comp1009_c0_seq2_len=392_path=[1:0-295_313:296-391]	1	p3	(TAT)6	18	84	101
comp1044_c0_seq1_len=600_path=[1:0-120_122:121-122_124:123-599]	1	p3	(TCT)5	15	554	568
comp1102_c0_seq1_len=679_path=[1:0-266_268:267-678]	1	p2	(TA)7	14	80	93
comp1146_c0_seq1_len=291_path=[1:0-290]	1	p3	(CAG)6	18	20	37
comp1150_c0_seq1_len=672_path=[1:0-536_538:537-671]	1	p3	(TTG)7	21	59	79
comp1152_c0_seq1_len=595_path=[1:0-594]	1	p4	(AGAA)5	20	1	20
comp1187_c0_seq2_len=1497_path=[1:0-619_621:620-1496]	1	p3	(AAG)5	15	252	266
comp1190_c0_seq1_len=896_path=[1:0-359_361:360-895]	1	p2	(TC)8	16	250	265
comp1206_c0_seq1_len=327_path=[1:0-41_43:42-326]	1	p2	(TC)7	14	5	18
comp1372_c0_seq1_len=258_path=[1:0-234_301:235-257]	1	p2	(TC)8	16	96	111
comp1372_c0_seq2_len=281_path=[1:0-234_257:235-280]	1	p2	(TC)8	16	96	111
comp1420_c0_seq1_len=611_path=[1:0-366_368:367-610]	1	p2	(TA)6	12	469	480
comp1462_c0_seq1_len=319_path=[1:0-143_145:144-318]	1	p2	(TA)9	18	59	76
comp1538_c0_seq1_len=910_path=[1:0-909]	1	p3	(AAG)5	15	618	632
comp1581_c0_seq1_len=541_path=[1:0-540]	1	p3	(CCG)6	18	106	123
comp1610_c0_seq1_len=492_path=[1:0-195_197:196-227_229:228-491]	1	c	(GCC)5gcacaggcggcgggtggaagaacggcgcgcacgcg(GGC)7ggggagggc(GCG)6	98	330	427
comp1617_c0_seq1_len=751_path=[1:0-750]	1	p3	(CCT)5	15	471	485
comp1790_c0_seq1_len=517_path=[23:0-231_255:232-516]	1	p2	(GA)9	18	295	312
comp1955_c0_seq1_len=401_path=[1:0-400]	1	p3	(AAC)6	18	53	70
comp2003_c0_seq1_len=436_path=[1:0-435]	1	p3	(TCT)6	18	336	353
comp2058_c0_seq1_len=740_path=[1:0-739]	1	p3	(AAC)5	15	479	493
comp2061_c0_seq1_len=425_path=[1:0-424]	1	p2	(CT)10	20	1	20
comp2152_c0_seq1_len=588_path=[1:0-587]	1	p2	(TA)8	16	313	328
comp2152_c0_seq1_len=588_path=[1:0-587]	2	p2	(TC)9	18	565	582
comp2199_c0_seq1_len=518_path=[1:0-517]	1	p3	(GCG)5	15	1	15
comp2226_c0_seq1_len=322_path=[1:0-277_279:278-321]	1	p2	(CT)7	14	61	74
comp2226_c0_seq2_len=302_path=[1:0-277_323:278-301]	1	p2	(CT)7	14	61	74
comp2326_c0_seq1_len=523_path=[1:0-82_84:83-522]	1	p3	(CCG)5	15	351	365
comp2480_c0_seq1_len=848_path=[1:0-458_460:459-847]	1	p2	(TC)6	12	457	468
comp2481_c0_seq1_len=425_path=[1:0-270_272:271-293_295:294-424]	1	p3	(CTG)5	15	183	197
comp2511_c0_seq2_len=263_path=[1:0-197_199:198-262]	1	p3	(CTG)5	15	110	124
comp2554_c0_seq1_len=1220_path=[1:0-68_70:69-72_74:73-1219]	1	p2	(CT)7	14	1197	1210
comp2557_c0_seq1_len=291_path=[1:0-290]	1	p3	(CAT)5	15	37	51
comp2611_c0_seq1_len=464_path=[1:0-365_367:366-463]	1	p2	(TA)10	20	444	463
comp2764_c0_seq1_len=662_path=[1:0-515_517:516-661]	1	p2	(TA)8	16	268	283
comp2805_c0_seq1_len=627_path=[547:0-626]	1	p3	(CTG)5	15	397	411
comp2852_c0_seq1_len=337_path=[1:0-148_150:149-174_176:175-336]	1	p3	(GCG)7	21	3	23
comp2852_c0_seq2_len=355_path=[1:0-148_338:149-192_176:193-354]	1	p3	(GCG)7	21	3	23
comp2858_c0_seq1_len=874_path=[1:0-367_369:368-873]	1	p3	(CCG)5	15	826	840
comp2868_c0_seq2_len=452_path=[1:0-407_601:408-451]	1	p2	(CT)10	20	432	451
comp2876_c0_seq1_len=420_path=[1:0-419]	1	p3	(ATT)5	15	59	73
comp2921_c0_seq1_len=241_path=[20:0-89_110:90-93_114:94-240]	1	p2	(CT)9	18	223	240
comp3025_c0_seq1_len=314_path=[1:0-313]	1	p3	(GAC)5	15	120	134
comp3058_c0_seq1_len=381_path=[1:0-380]	1	p2	(CA)8	16	124	139
comp3123_c0_seq1_len=308_path=[1:0-307]	1	p2	(CG)6	12	206	217
comp3238_c0_seq1_len=217_path=[14:0-129_144:130-216]	1	p2	(TC)7	14	1	14
comp3260_c0_seq1_len=726_path=[1:0-725]	1	p3	(GCG)5	15	19	33
comp3269_c0_seq1_len=375_path=[1:0-374]	1	p3	(AGC)5	15	54	68
comp3365_c0_seq1_len=346_path=[1:0-345]	1	p3	(AGC)7	21	324	344
comp3369_c0_seq1_len=327_path=[1:0-144_146:145-166_168:167-326]	1	p3	(AGC)7	21	306	326
comp3383_c0_seq1_len=233_path=[1:0-43_45:44-232]	1	p2	(CT)6	12	156	167
comp3392_c0_seq1_len=575_path=[1:0-574]	1	p2	(AT)8	16	508	523
comp3443_c0_seq1_len=418_path=[1:0-417]	1	p3	(GAG)6	18	1	18
comp3444_c0_seq1_len=605_path=[1:0-604]	1	p2	(TG)6	12	342	353
comp3524_c0_seq1_len=612_path=[1:0-611]	1	p2	(AG)7	14	388	401
comp3578_c0_seq1_len=606_path=[1:0-374_376:375-387_389:388-605]	1	p2	(GC)6	12	208	219
comp3630_c0_seq1_len=751_path=[1:0-750]	1	p3	(CGC)5	15	487	501
comp3663_c0_seq1_len=590_path=[1:0-589]	1	p3	(GAG)5	15	431	445
comp3756_c0_seq1_len=940_path=[1:0-939]	1	p3	(GAG)5	15	478	492
comp3817_c0_seq2_len=289_path=[1:0-202_204:203-288]	1	p5	(AGATG)5	25	205	229
comp3822_c0_seq1_len=288_path=[1:0-119_135:120-287]	1	p3	(AGC)6	18	196	213
comp3841_c0_seq1_len=395_path=[1:0-160_162:161-185_187:186-394]	1	p2	(CT)7	14	160	173
comp3946_c0_seq1_len=494_path=[1:0-330_332:331-493]	1	p2	(TC)9	18	116	133
comp4196_c0_seq1_len=271_path=[1:0-243_303:244-270]	1	p2	(AG)6	12	12	23
comp4196_c0_seq2_len=302_path=[1:0-243_245:244-301]	1	p2	(AG)6	12	12	23
comp4221_c0_seq1_len=241_path=[1:0-215_282:216-240]	1	p3	(ATT)5	15	55	69
comp4221_c0_seq2_len=281_path=[1:0-215_217:216-280]	1	p3	(ATT)5	15	55	69
comp4221_c0_seq2_len=281_path=[1:0-215_217:216-280]	2	p3	(TTA)5	15	266	280
comp4229_c0_seq1_len=987_path=[1:0-188_190:189-986]	1	p2	(TC)7	14	14	27
comp4494_c0_seq1_len=1203_path=[1:0-139_141:140-1202]	1	p3	(CTT)6	18	415	432
comp4505_c0_seq1_len=405_path=[1:0-219_222:220-404]	1	p3	(AAC)6	18	380	397
comp4524_c0_seq1_len=546_path=[1:0-545]	1	p3	(ACA)6	18	471	488
comp4572_c0_seq1_len=217_path=[2:0-216]	1	p3	(TGC)5	15	1	15
comp4624_c0_seq1_len=404_path=[1:0-403]	1	p3	(CTT)5	15	32	46
comp4636_c0_seq1_len=684_path=[1:0-1_3:2-683]	1	p3	(TGT)5	15	54	68
comp4651_c0_seq1_len=479_path=[1:0-478]	1	p3	(TAT)7	21	1	21
comp4651_c0_seq1_len=479_path=[1:0-478]	2	p2	(TG)6	12	354	365
comp4751_c0_seq1_len=302_path=[1:0-187_206:188-301]	1	p3	(CTC)5	15	288	302
comp4842_c0_seq1_len=606_path=[1:0-377_379:378-605]	1	p3	(AGA)7	21	1	21
comp4908_c0_seq1_len=308_path=[1:0-144_146:145-307]	1	p2	(GA)6	12	189	200
comp4908_c0_seq2_len=281_path=[286:0-117_146:118-280]	1	p2	(GA)6	12	162	173
comp5000_c0_seq1_len=252_path=[1:0-168_170:169-251]	1	p2	(TA)10	20	186	205
comp5010_c0_seq1_len=501_path=[1:0-274_278:275-500]	1	p2	(CA)6	12	84	95
comp5037_c0_seq2_len=483_path=[1:0-267_269:268-482]	1	p2	(AT)6	12	385	396
comp5061_c0_seq1_len=248_path=[1:0-109_111:110-247]	1	p2	(GT)7	14	170	183
comp5096_c0_seq1_len=641_path=[1:0-640]	1	p2	(GC)6	12	554	565
comp5105_c0_seq1_len=426_path=[1:0-425]	1	p2	(AT)7	14	316	329
comp5160_c0_seq1_len=223_path=[1:0-191_311:192-222]	1	p2	(TA)7	14	17	30
comp5160_c0_seq2_len=310_path=[1:0-191_193:192-309]	1	p2	(TA)7	14	17	30
comp5342_c0_seq1_len=575_path=[1:0-574]	1	p2	(CA)7	14	274	287
comp5350_c0_seq1_len=268_path=[1:0-267]	1	p3	(TTC)6	18	250	267
comp5412_c0_seq1_len=490_path=[1:0-340_475:341-353_342:354-489]	1	p3	(TTA)5	15	71	85
comp5412_c0_seq2_len=477_path=[1:0-340_342:341-476]	1	p3	(TTA)5	15	71	85
comp5419_c0_seq1_len=562_path=[1:0-561]	1	p3	(TTA)6	18	287	304
comp5430_c0_seq1_len=527_path=[1:0-526]	1	p3	(CCG)6	18	82	99
comp5507_c0_seq1_len=210_path=[1:0-5_7:6-209]	1	p3	(TCT)5	15	162	176
comp5690_c0_seq1_len=249_path=[1:0-248]	1	p2	(GA)6	12	62	73
comp5746_c0_seq1_len=370_path=[1:0-330_357:331-369]	1	p2	(TA)7	14	58	71
comp5746_c0_seq2_len=356_path=[1:0-330_332:331-355]	1	p2	(TA)7	14	58	71
comp5886_c0_seq1_len=247_path=[155:0-117_49:118-246]	1	p2	(AG)8	16	1	16
comp5886_c0_seq1_len=247_path=[155:0-117_49:118-246]	2	p2	(GA)9	18	224	241
comp5926_c0_seq1_len=238_path=[1:0-214_259:215-237]	1	p3	(CCG)7	21	218	238
comp5948_c0_seq1_len=459_path=[1:0-336_338:337-415_417:416-458]	1	c	(GT)6atctgtgttttgtgtgtttgtgtctgattcgatgtgtttgtttgtatgtgtctgtgtctttatgtgtgtgtgta(TG)9	104	350	453
comp5970_c0_seq1_len=477_path=[17:0-476]	1	p3	(ACC)7	21	7	27
comp6020_c0_seq1_len=580_path=[1:0-412_415:413-579]	1	p3	(ATT)5	15	442	456
comp6204_c0_seq1_len=202_path=[364:0-22_208:23-201]	1	p4	(CTTC)5	20	181	200
comp6204_c0_seq2_len=349_path=[38:0-169_208:170-348]	1	p4	(CTTC)5	20	328	347
comp6257_c0_seq1_len=661_path=[1:0-280_282:281-660]	1	p2	(AT)6	12	567	578
comp6267_c0_seq1_len=288_path=[1:0-287]	1	p2	(TC)7	14	274	287
comp6292_c0_seq1_len=454_path=[1:0-453]	1	p3	(ATA)6	18	431	448
comp6347_c0_seq1_len=408_path=[1:0-407]	1	p3	(AAG)5	15	392	406
comp6403_c0_seq1_len=1169_path=[1:0-815_817:816-1168]	1	p4	(GTTT)5	20	72	91
comp6421_c0_seq1_len=437_path=[1:0-436]	1	p3	(TCT)5	15	79	93
comp6430_c0_seq1_len=397_path=[1:0-131_148:132-396]	1	p2	(AG)7	14	32	45
comp6430_c0_seq1_len=397_path=[1:0-131_148:132-396]	2	p3	(AGG)5	15	243	257
comp6444_c0_seq1_len=305_path=[1:0-133_137:134-304]	1	p2	(AG)9	18	147	164
comp6468_c0_seq1_len=273_path=[1:0-272]	1	p2	(AT)6	12	77	88
comp6480_c0_seq1_len=396_path=[1:0-269_272:270-395]	1	p3	(GAA)7	21	374	394
comp6488_c0_seq1_len=258_path=[261:0-257]	1	p2	(CT)6	12	33	44
comp6524_c0_seq1_len=631_path=[1:0-268_569:269-331_270:332-630]	1	p2	(CT)8	16	31	46
comp6524_c0_seq2_len=568_path=[1:0-268_270:269-567]	1	p2	(CT)8	16	31	46
comp6622_c0_seq1_len=652_path=[1:0-628_1087:629-651]	1	p2	(GA)6	12	77	88
comp6622_c0_seq2_len=1079_path=[1:0-628_630:629-1078]	1	p2	(GA)6	12	77	88
comp6686_c0_seq1_len=295_path=[358:0-22_109:23-294]	1	p2	(GA)7	14	24	37
comp6686_c0_seq2_len=380_path=[1:0-107_109:108-379]	1	p2	(AG)8	16	106	121
comp6734_c0_seq1_len=232_path=[1:0-56_58:57-231]	1	p3	(TCC)6	18	64	81
comp6869_c0_seq1_len=265_path=[1:0-241_281:242-264]	1	p2	(TC)9	18	247	264
comp6947_c0_seq1_len=328_path=[1:0-327]	1	p3	(AAG)6	18	309	326
comp7042_c0_seq1_len=509_path=[1:0-92_94:93-508]	1	p3	(TAA)6	18	1	18
comp7093_c0_seq1_len=510_path=[1:0-509]	1	p3	(AAG)5	15	112	126
comp7153_c0_seq1_len=620_path=[78:0-619]	1	p3	(TTC)5	15	1	15
comp7174_c0_seq1_len=1014_path=[1:0-1013]	1	p3	(CCT)6	18	812	829
comp7197_c0_seq1_len=481_path=[1:0-480]	1	p3	(TGG)5	15	175	189
comp7197_c0_seq1_len=481_path=[1:0-480]	2	p3	(GCT)7	21	332	352
comp7274_c0_seq1_len=204_path=[192:0-23_35:24-203]	1	p2	(CT)10	20	185	204
comp7274_c0_seq2_len=214_path=[1:0-33_35:34-213]	1	p2	(CT)10	20	195	214
comp7328_c0_seq1_len=328_path=[1:0-327]	1	p2	(GA)9	18	1	18
comp7350_c0_seq1_len=505_path=[2:0-504]	1	c	(AT)9cttgaaatgcacttatctgttgggtagtgtggtttttttgg(TA)8	75	95	169
comp7350_c0_seq1_len=505_path=[2:0-504]	2	p3	(TAT)5	15	333	347
comp7357_c0_seq1_len=379_path=[1:0-217_220:218-378]	1	p3	(TGA)5	15	140	154
comp7399_c0_seq1_len=237_path=[3:0-193_197:194-236]	1	p2	(TA)11	22	1	22
comp7399_c0_seq2_len=220_path=[3:0-193_240:194-219]	1	p2	(TA)11	22	1	22
comp7407_c0_seq1_len=447_path=[1:0-331_333:332-446]	1	p2	(AG)9	18	429	446
comp7448_c0_seq1_len=485_path=[1:0-131_133:132-484]	1	p2	(TC)10	20	1	20
comp7473_c0_seq1_len=289_path=[1:0-226_236:227-288]	1	p3	(AGA)6	18	1	18
comp7483_c0_seq1_len=290_path=[1:0-243_263:244-289]	1	p3	(CTT)5	15	1	15
comp7483_c0_seq1_len=290_path=[1:0-243_263:244-289]	2	p3	(CAC)5	15	275	289
comp7543_c0_seq1_len=346_path=[1:0-83_85:84-345]	1	p2	(CT)6	12	142	153
comp7546_c0_seq1_len=325_path=[1:0-324]	1	p3	(GAA)7	21	304	324
comp7604_c0_seq1_len=302_path=[1:0-42_44:43-301]	1	c	(CAC)5aagttaactttccaccatcacctgtctactctccaccaccccaagttaactccccaccagcagtcaattcct(CAC)5taatgaactcc(CCA)5	128	156	283
comp7604_c0_seq2_len=282_path=[280:0-22_44:23-281]	1	c	(CAC)5aagttaactttccaccatcacctgtctactctccaccaccccaagttaactccccaccagcagtcaattcct(CAC)5taatgaactcc(CCA)5	128	136	263
comp7671_c0_seq1_len=341_path=[1:0-340]	1	c	(TC)7cctcc(CT)6	31	185	215
comp7693_c0_seq1_len=767_path=[1:0-592_594:593-766]	1	p2	(GT)9	18	52	69
comp7773_c0_seq1_len=437_path=[1:0-282_300:283-436]	1	p2	(AG)6	12	419	430
comp7818_c0_seq1_len=452_path=[1:0-451]	1	p3	(GGA)6	18	4	21
comp7824_c0_seq1_len=867_path=[1:0-841_1463:842-866]	1	p3	(TGT)5	15	304	318
comp7824_c0_seq2_len=1462_path=[1:0-841_843:842-1461]	1	p3	(TGT)5	15	304	318
comp7875_c0_seq1_len=941_path=[1:0-143_162:144-940]	1	p3	(ATA)6	18	697	714
comp7912_c0_seq1_len=942_path=[1:0-941]	1	p2	(TC)6	12	271	282
comp7967_c0_seq1_len=389_path=[25:0-388]	1	p3	(AAC)5	15	354	368
comp7983_c0_seq1_len=624_path=[510:0-197_107:198-623]	1	p3	(AAC)6	18	604	621
comp7983_c0_seq2_len=532_path=[1:0-105_107:106-531]	1	p3	(AAC)6	18	512	529
comp8111_c0_seq1_len=434_path=[1:0-253_255:254-433]	1	p3	(TCA)5	15	271	285
comp8301_c0_seq1_len=615_path=[1:0-227_229:228-614]	1	p2	(GT)7	14	498	511
comp8305_c0_seq1_len=490_path=[1:0-489]	1	p3	(TTG)5	15	144	158
comp8313_c0_seq1_len=689_path=[1:0-571_573:572-688]	1	p3	(ATA)6	18	495	512
comp8326_c0_seq1_len=233_path=[1:0-232]	1	p3	(CCT)7	21	212	232
comp8401_c0_seq1_len=294_path=[1:0-293]	1	p3	(CCA)7	21	274	294
comp8556_c0_seq1_len=479_path=[2:0-478]	1	p3	(TTA)6	18	4	21
comp8570_c0_seq1_len=239_path=[44:0-61_107:62-238]	1	p2	(AT)11	22	1	22
comp8646_c0_seq1_len=372_path=[4:0-371]	1	p2	(TC)6	12	124	135
comp8728_c0_seq1_len=377_path=[1:0-254_256:255-376]	1	p2	(TA)10	20	5	24
comp8728_c0_seq2_len=280_path=[1:0-254_378:255-279]	1	p2	(TA)10	20	5	24
comp8837_c0_seq1_len=217_path=[23:0-124_224:125-216]	1	p3	(CAT)7	21	3	23
comp8837_c0_seq2_len=293_path=[23:0-124_148:125-200_224:201-292]	1	p3	(CAT)7	21	3	23
comp8918_c0_seq1_len=867_path=[1:0-487_503:488-866]	1	p2	(GA)7	14	1	14
comp8939_c0_seq1_len=477_path=[1:0-355_381:356-476]	1	p3	(GGC)5	15	336	350
comp8986_c0_seq1_len=527_path=[1:0-526]	1	p2	(AT)9	18	302	319
comp9045_c0_seq1_len=1701_path=[1:0-1700]	1	p3	(CGC)5	15	49	63
comp9045_c0_seq1_len=1701_path=[1:0-1700]	2	p3	(CCG)5	15	1453	1467
comp9048_c0_seq2_len=956_path=[1:0-306_308:307-955]	1	p3	(TCT)6	18	4	21
comp9152_c0_seq1_len=250_path=[1:0-249]	1	c	(CT)8tgttctgttctgtcacccaatcctacctta(AAT)6	64	99	162
comp9153_c0_seq1_len=641_path=[1:0-640]	1	p3	(TAA)5	15	84	98
comp9214_c0_seq1_len=466_path=[1:0-166_168:167-465]	1	p2	(AT)6	12	365	376
comp9252_c0_seq1_len=526_path=[1:0-525]	1	p3	(GGC)5	15	198	212
comp9263_c0_seq1_len=363_path=[1:0-125_127:126-362]	1	p3	(TGC)6	18	340	357
comp9328_c0_seq1_len=506_path=[1:0-505]	1	p3	(ACA)5	15	160	174
comp9328_c0_seq1_len=506_path=[1:0-505]	2	p3	(ATT)8	24	483	506
comp9363_c0_seq2_len=995_path=[1:0-751_972:752-792_770:793-994]	1	p2	(AT)6	12	759	770
comp9379_c0_seq1_len=298_path=[1:0-297]	1	p2	(CT)6	12	60	71
comp9379_c0_seq1_len=298_path=[1:0-297]	2	p2	(CT)6	12	269	280
comp9405_c0_seq1_len=241_path=[1:0-141_159:142-240]	1	p2	(AT)6	12	163	174
comp9420_c0_seq1_len=610_path=[1:0-123_125:124-133_135:134-609]	1	p2	(TC)8	16	468	483
comp9500_c0_seq1_len=404_path=[1:0-403]	1	p3	(GTT)5	15	323	337
comp9536_c0_seq1_len=480_path=[1:0-399_427:400-479]	1	p2	(GC)6	12	138	149
comp9557_c0_seq1_len=394_path=[1:0-393]	1	p4	(ACAA)6	24	371	394
comp9578_c0_seq1_len=409_path=[1:0-331_333:332-408]	1	p2	(CT)6	12	28	39
comp9579_c0_seq1_len=266_path=[1:0-265]	1	p3	(CTC)7	21	1	21
comp9746_c0_seq1_len=574_path=[1:0-573]	1	p3	(AAG)5	15	560	574
comp9749_c0_seq1_len=569_path=[1:0-568]	1	p3	(GGC)8	24	127	150
comp9850_c0_seq1_len=212_path=[1:0-211]	1	p2	(AG)11	22	190	211
comp9855_c0_seq1_len=209_path=[1:0-185_217:186-208]	1	p2	(AG)9	18	191	208
comp9866_c0_seq1_len=795_path=[1:0-794]	1	p3	(TGG)5	15	19	33
comp9905_c0_seq1_len=458_path=[1:0-331_348:332-457]	1	p3	(CCA)5	15	437	451
comp9913_c0_seq1_len=502_path=[1:0-501]	1	p3	(AAG)5	15	421	435
comp9923_c0_seq1_len=419_path=[1:0-243_245:244-418]	1	p3	(CAG)5	15	391	405
comp9928_c0_seq1_len=351_path=[1:0-218_236:219-350]	1	p2	(AT)6	12	228	239
comp10015_c0_seq1_len=611_path=[1:0-569_572:570-610]	1	p3	(CTT)5	15	67	81
comp10036_c0_seq1_len=256_path=[1:0-107_109:108-255]	1	p2	(TC)6	12	157	168
comp10074_c0_seq1_len=222_path=[1:0-221]	1	p2	(TC)10	20	202	221
comp10082_c0_seq1_len=724_path=[26:0-723]	1	p2	(GT)6	12	17	28
comp10333_c0_seq1_len=669_path=[1:0-668]	1	p3	(GCC)5	15	389	403
comp10456_c0_seq1_len=224_path=[1:0-144_146:145-223]	1	p3	(AGA)7	21	1	21
comp10491_c0_seq1_len=235_path=[1:0-234]	1	p3	(AAT)5	15	95	109
comp10561_c0_seq1_len=458_path=[1:0-457]	1	p3	(TGT)5	15	111	125
comp10591_c0_seq1_len=562_path=[1:0-561]	1	p2	(AG)6	12	2	13
comp10600_c0_seq1_len=728_path=[1:0-727]	1	p2	(TC)8	16	1	16
comp10600_c0_seq1_len=728_path=[1:0-727]	2	p3	(AAC)6	18	417	434
comp10666_c0_seq1_len=1695_path=[1:0-1694]	1	p3	(AGA)7	21	1	21
comp10671_c0_seq1_len=474_path=[1:0-167_171:168-473]	1	p2	(TA)7	14	323	336
comp10687_c0_seq1_len=727_path=[1:0-617_649:618-695_619:696-726]	1	p3	(ATT)5	15	663	677
comp10808_c0_seq1_len=1200_path=[1:0-639_641:640-1199]	1	p3	(ATG)5	15	783	797
comp10813_c0_seq1_len=1748_path=[1:0-1747]	1	p3	(GCG)5	15	947	961
comp10827_c0_seq1_len=637_path=[1:0-636]	1	p3	(TGA)5	15	69	83
comp10897_c0_seq1_len=1442_path=[1:0-1441]	1	p3	(GGA)5	15	262	276
comp10903_c0_seq1_len=282_path=[1:0-281]	1	p3	(CCG)5	15	252	266
comp10950_c0_seq1_len=3691_path=[1:0-810_812:811-3690]	1	p2	(TA)8	16	21	36
comp10962_c0_seq1_len=596_path=[1:0-595]	1	p3	(TCA)6	18	346	363
comp10996_c0_seq1_len=1120_path=[1:0-1119]	1	p2	(AG)9	18	65	82
comp11015_c0_seq1_len=829_path=[1:0-828]	1	p3	(ATA)7	21	608	628
comp11019_c0_seq1_len=1060_path=[29:0-247_276:248-1059]	1	p3	(TCC)5	15	827	841
comp11039_c0_seq1_len=1730_path=[1:0-1114_1116:1115-1729]	1	p2	(TC)7	14	145	158
comp11076_c0_seq1_len=1178_path=[1:0-1177]	1	p3	(AAG)5	15	282	296
comp11076_c0_seq1_len=1178_path=[1:0-1177]	2	p3	(GAA)6	18	401	418
comp11117_c0_seq1_len=1936_path=[33:0-1935]	1	p3	(GGA)7	21	2	22
comp11150_c0_seq1_len=377_path=[382:0-123_152:124-147_176:148-376]	1	c	(ACG)5atgatgatgatgacgcca(ACG)5	48	125	172
comp11155_c0_seq1_len=480_path=[488:0-6_15:7-318_327:319-479]	1	p2	(CT)10	20	461	480
comp11211_c0_seq1_len=274_path=[1:0-273]	1	p2	(AG)10	20	255	274
comp11247_c0_seq1_len=786_path=[1:0-785]	1	p3	(AAG)6	18	465	482
comp11252_c0_seq1_len=310_path=[1:0-286_731:287-309]	1	p3	(GAA)6	18	1	18
comp11252_c0_seq2_len=632_path=[1:0-286_288:287-631]	1	p3	(GAA)6	18	1	18
comp11288_c0_seq1_len=506_path=[1:0-505]	1	p3	(AAT)5	15	83	97
comp11290_c0_seq1_len=1166_path=[1:0-697_699:698-1165]	1	p2	(TC)7	14	205	218
comp11355_c0_seq1_len=361_path=[1:0-360]	1	p3	(TTC)7	21	1	21
comp11365_c0_seq1_len=2190_path=[1:0-566_568:567-2189]	1	p3	(CCG)5	15	334	348
comp11365_c0_seq1_len=2190_path=[1:0-566_568:567-2189]	2	p3	(TGA)5	15	1595	1609
comp11536_c0_seq1_len=349_path=[1:0-216_235:217-348]	1	p3	(TTC)6	18	1	18
comp11536_c0_seq2_len=240_path=[1:0-216_361:217-239]	1	p3	(TTC)6	18	1	18
comp11541_c0_seq1_len=724_path=[1:0-723]	1	p2	(TC)10	20	345	364
comp11587_c0_seq1_len=296_path=[2:0-103_106:104-184_187:185-295]	1	c	(GA)11(CA)6	34	1	34
comp11587_c0_seq2_len=215_path=[2:0-103_187:104-214]	1	c	(GA)11(CA)6	34	1	34
comp11604_c0_seq1_len=840_path=[82:0-839]	1	p2	(CT)10	20	3	22
comp11681_c0_seq1_len=473_path=[1:0-157_179:158-472]	1	p3	(CCA)5	15	281	295
comp11710_c0_seq1_len=521_path=[25:0-2_27:3-77_102:78-86_111:87-108_133:109-520]	1	p2	(GT)11	22	1	22
comp11719_c0_seq1_len=338_path=[4:0-175_180:176-337]	1	p2	(TA)10	20	1	20
comp11853_c0_seq1_len=328_path=[1:0-231_234:232-327]	1	p3	(TTA)5	15	21	35
comp11863_c0_seq1_len=1622_path=[1:0-370_372:371-1621]	1	p3	(TAT)7	21	1	21
comp11870_c0_seq1_len=1534_path=[1543:0-6_15:7-1533]	1	p2	(AT)6	12	1454	1465
comp11883_c0_seq1_len=287_path=[77:0-126_220:127-286]	1	p2	(AC)9	18	6	23
comp12024_c0_seq1_len=235_path=[1:0-70_72:71-234]	1	p2	(TA)7	14	47	60
comp12080_c0_seq1_len=1975_path=[17:0-1974]	1	p3	(TTC)6	18	5	22
comp12137_c0_seq1_len=2194_path=[1:0-2193]	1	c	(TA)7(TC)7tttaagaagcaacatttttcccttttggttgctttccttactcaactgcttcatcattttagtttagcatgagttg(TA)7	118	1306	1423
comp12430_c0_seq1_len=446_path=[1:0-445]	1	p2	(AC)7	14	409	422
comp12459_c0_seq1_len=301_path=[1:0-300]	1	p3	(CCA)5	15	264	278
comp12518_c0_seq1_len=377_path=[209:0-376]	1	p2	(TG)7	14	122	135
comp12543_c0_seq1_len=889_path=[1:0-359_4641:360-438_361:439-888]	1	p3	(CCT)6	18	312	329
comp12543_c0_seq2_len=810_path=[1:0-359_361:360-809]	1	p3	(CCT)6	18	312	329
comp12543_c1_seq1_len=3805_path=[814:0-3804]	1	p2	(AT)11	22	1	22
comp12571_c0_seq1_len=1374_path=[1:0-1373]	1	p3	(GGC)5	15	167	181
comp12587_c0_seq1_len=314_path=[1:0-313]	1	p4	(ACAT)6	24	232	255
comp12590_c0_seq1_len=1687_path=[1:0-1636_2680:1637-1686]	1	p3	(CCG)5	15	524	538
comp12590_c0_seq2_len=2679_path=[1:0-1636_1638:1637-2678]	1	p3	(CCG)5	15	524	538
comp12672_c0_seq1_len=1082_path=[25:0-1081]	1	c	(CAC)5(CAG)8	39	38	76
comp12875_c0_seq1_len=1618_path=[1:0-854_856:855-1617]	1	p2	(CT)6	12	94	105
comp12876_c0_seq1_len=231_path=[1:0-230]	1	p2	(TC)6	12	23	34
comp12879_c0_seq1_len=1090_path=[1:0-1089]	1	p3	(CCT)5	15	286	300
comp12972_c0_seq1_len=2954_path=[1:0-2953]	1	p3	(CGA)5	15	185	199
comp13009_c0_seq1_len=2665_path=[1:0-2376_2378:2377-2385_2387:2386-2664]	1	p2	(TC)10	20	1	20
comp13046_c0_seq1_len=613_path=[1:0-490_614:491-528_530:529-612]	1	p3	(CAT)5	15	95	109
comp13077_c0_seq1_len=277_path=[1:0-207_251:208-276]	1	p2	(TC)8	16	214	229
comp13101_c0_seq1_len=1370_path=[1:0-1369]	1	p2	(AC)8	16	29	44
comp13161_c0_seq1_len=1686_path=[41:0-1685]	1	p3	(TCT)8	24	6	29
comp13164_c0_seq1_len=570_path=[1:0-249_251:250-569]	1	p2	(TC)11	22	1	22
comp13239_c0_seq1_len=242_path=[1:0-220_222:221-241]	1	p2	(TC)6	12	130	141
comp13268_c0_seq1_len=223_path=[130:0-93_110:94-222]	1	p3	(GGC)5	15	18	32
comp13313_c0_seq1_len=262_path=[1:0-179_198:180-261]	1	p2	(TG)6	12	227	238
comp13321_c0_seq1_len=493_path=[1:0-183_208:184-492]	1	p2	(GA)8	16	114	129
comp13321_c0_seq2_len=207_path=[1:0-183_517:184-206]	1	p2	(GA)8	16	114	129
comp13328_c0_seq1_len=545_path=[23:0-498_522:499-544]	1	p3	(TTC)6	18	6	23
comp13346_c0_seq1_len=2143_path=[1:0-2142]	1	c	(GTT)5attattaataat(TAA)5	42	1019	1060
comp13408_c0_seq1_len=1308_path=[1:0-1307]	1	p3	(ATA)6	18	866	883
comp13463_c0_seq1_len=1095_path=[1:0-1094]	1	p3	(CGG)7	21	92	112
comp13471_c0_seq1_len=1836_path=[1:0-1835]	1	p3	(CAA)5	15	652	666
comp13515_c0_seq1_len=2225_path=[1:0-2224]	1	p2	(GA)9	18	86	103
comp13548_c0_seq1_len=1694_path=[126:0-1693]	1	p2	(CT)11	22	1	22
comp13585_c0_seq1_len=513_path=[1:0-512]	1	p3	(CCA)5	15	178	192
comp13598_c0_seq1_len=299_path=[121:0-178_78:179-298]	1	p3	(AAC)5	15	14	28
comp13611_c0_seq2_len=451_path=[1:0-181_197:182-450]	1	p3	(AAT)5	15	345	359
comp13685_c0_seq1_len=334_path=[1:0-333]	1	p3	(AGC)6	18	1	18
comp13700_c0_seq1_len=3083_path=[150:0-834_3142:835-921_985:922-3082]	1	p2	(CT)10	20	1	20
comp13700_c0_seq2_len=2996_path=[150:0-834_985:835-2995]	1	p2	(CT)10	20	1	20
comp13735_c0_seq1_len=550_path=[309:0-279_62:280-549]	1	p3	(AAT)5	15	40	54
comp13758_c0_seq1_len=1714_path=[1:0-1713]	1	p3	(AGG)6	18	340	357
comp13804_c0_seq2_len=390_path=[1:0-124_126:125-389]	1	p3	(CAC)5	15	300	314
comp13805_c0_seq1_len=987_path=[1:0-986]	1	p2	(AG)7	14	264	277
comp13812_c0_seq1_len=1609_path=[1:0-487_489:488-1608]	1	p3	(GCG)7	21	939	959
comp13826_c0_seq1_len=1420_path=[1:0-1419]	1	p3	(AAG)5	15	370	384
comp13842_c0_seq1_len=346_path=[1:0-345]	1	p3	(AAC)5	15	332	346
comp13858_c0_seq1_len=1836_path=[1:0-1835]	1	p3	(TCT)5	15	120	134
comp13873_c0_seq1_len=594_path=[1:0-487_489:488-511_729:512-593]	1	p2	(AT)7	14	352	365
comp13883_c0_seq1_len=1839_path=[1:0-1652_1654:1653-1838]	1	p3	(CGC)5	15	576	590
comp13894_c0_seq1_len=760_path=[1:0-594_596:595-759]	1	p3	(TAT)7	21	1	21
comp13934_c0_seq1_len=918_path=[1:0-192_194:193-917]	1	c	(ACC)5acaccaaaactaccccaacagccaccactaccaccctctccatcatgcaagcctctcttccccttcaaacagcctctaactaccttaa(CCG)5	118	91	208
comp14016_c0_seq1_len=1033_path=[1:0-380_382:381-1032]	1	p3	(CTA)5	15	366	380
comp14112_c0_seq1_len=365_path=[1:0-364]	1	p3	(AGA)5	15	222	236
comp14163_c1_seq1_len=2304_path=[25:0-2303]	1	p2	(GA)9	18	1	18
comp14177_c0_seq1_len=336_path=[15:0-195_235:196-335]	1	p3	(GAC)6	18	132	149
comp14177_c0_seq2_len=227_path=[377:0-6_15:7-202_211:203-226]	1	p3	(GAC)6	18	139	156
comp14227_c1_seq1_len=2025_path=[2383:0-2024]	1	p2	(AT)7	14	1992	2005
comp14337_c0_seq1_len=1146_path=[1:0-604_606:605-616_618:617-1145]	1	p2	(AT)6	12	1057	1068
comp14356_c0_seq1_len=234_path=[1:0-129_131:130-233]	1	p2	(CT)8	16	30	45
comp14357_c0_seq1_len=392_path=[1:0-385_387:386-391]	1	p3	(CTT)5	15	187	201
comp14422_c0_seq1_len=313_path=[1:0-312]	1	p3	(TAT)8	24	10	33
comp14463_c0_seq1_len=1581_path=[1:0-207_209:208-1580]	1	p3	(AAG)6	18	450	467
comp14552_c0_seq1_len=1610_path=[1:0-1609]	1	p2	(AG)6	12	1076	1087
comp14638_c0_seq1_len=431_path=[1:0-224_226:225-430]	1	p2	(GC)6	12	199	210
comp14644_c0_seq1_len=223_path=[1:0-48_50:49-222]	1	p3	(TTC)7	21	1	21
comp14680_c0_seq1_len=813_path=[1:0-812]	1	p2	(CG)6	12	30	41
comp14722_c0_seq1_len=257_path=[88:0-205_345:206-207_296:208-256]	1	p3	(TTA)5	15	6	20
comp14809_c0_seq1_len=207_path=[1:0-107_109:108-206]	1	p4	(ATCT)5	20	84	103
comp14817_c0_seq1_len=1374_path=[1:0-1373]	1	p3	(CAA)6	18	453	470
comp14959_c0_seq1_len=1058_path=[1:0-1057]	1	p3	(TTC)8	24	1035	1058
comp14963_c0_seq1_len=3889_path=[1:0-3888]	1	p3	(GTT)7	21	81	101
comp14975_c0_seq1_len=1970_path=[1:0-1969]	1	p3	(GCA)7	21	1250	1270
comp15059_c0_seq1_len=1100_path=[1:0-1099]	1	p3	(GAG)7	21	622	642
comp15113_c0_seq1_len=1633_path=[1:0-1632]	1	p3	(TTA)5	15	59	73
comp15194_c0_seq1_len=2387_path=[1:0-866_868:867-2386]	1	p2	(CT)10	20	161	180
comp15319_c0_seq1_len=286_path=[1:0-94_120:95-285]	1	p3	(TAA)5	15	239	253
comp15409_c0_seq1_len=228_path=[1:0-227]	1	p2	(TC)9	18	1	18
comp15468_c0_seq2_len=432_path=[1:0-177_179:178-431]	1	p3	(ACA)5	15	413	427
comp15579_c0_seq1_len=1012_path=[1:0-249_251:250-1011]	1	p2	(TC)11	22	1	22
comp15642_c0_seq1_len=234_path=[157:0-20_322:21-84_178:85-233]	1	p2	(TC)6	12	27	38
comp15699_c0_seq1_len=1284_path=[1:0-308_310:309-1188_1190:1189-1283]	1	p3	(AAC)5	15	641	655
comp15701_c0_seq1_len=976_path=[1:0-130_161:131-975]	1	p2	(CT)6	12	56	67
comp15701_c0_seq2_len=1005_path=[1:0-130_132:131-159_161:160-1004]	1	p2	(CT)6	12	56	67
comp15736_c0_seq1_len=1021_path=[1:0-231_233:232-1020]	1	p3	(TTC)6	18	194	211
comp15811_c0_seq1_len=248_path=[1:0-184_186:185-247]	1	p2	(TC)6	12	163	174
comp15817_c0_seq2_len=485_path=[1:0-178_180:179-484]	1	p3	(CCT)6	18	325	342
comp15870_c0_seq1_len=317_path=[1:0-316]	1	p2	(TC)9	18	1	18
comp15915_c0_seq1_len=2453_path=[1:0-349_351:350-2452]	1	p2	(TC)7	14	134	147
comp15999_c0_seq1_len=239_path=[132:0-118_35:119-238]	1	p3	(GCT)5	15	195	209
comp16124_c0_seq1_len=543_path=[1:0-542]	1	p3	(ATA)5	15	524	538
comp16178_c0_seq1_len=1021_path=[1:0-969_1060:970-1020]	1	p3	(CCG)5	15	377	391
comp16208_c0_seq1_len=1315_path=[2:0-197_200:198-1314]	1	p3	(ACG)7	21	1	21
comp16253_c0_seq1_len=896_path=[1:0-501_503:502-895]	1	p3	(ATG)5	15	152	166
comp16262_c0_seq1_len=861_path=[1:0-810_1308:811-860]	1	p2	(AT)10	20	841	860
comp16334_c0_seq1_len=305_path=[1:0-304]	1	p3	(CGC)6	18	145	162
comp16472_c0_seq1_len=467_path=[1:0-228_245:229-466]	1	p2	(TA)6	12	333	344
comp16534_c0_seq1_len=477_path=[28:0-476]	1	p2	(TC)10	20	4	23
comp16555_c0_seq1_len=1304_path=[1:0-1303]	1	c	(GAC)6gatgacgacgacgaagac(GAG)6	54	645	698
comp16579_c0_seq1_len=235_path=[1:0-234]	1	p3	(GTG)5	15	121	135
comp16629_c0_seq1_len=246_path=[107:0-245]	1	p3	(CAG)7	21	159	179
comp16689_c0_seq1_len=545_path=[1:0-544]	1	c	(AGA)5agc(AGA)5	33	513	545
comp16723_c0_seq1_len=347_path=[1:0-147_163:148-346]	1	p2	(AC)6	12	138	149
comp16733_c0_seq1_len=1032_path=[1:0-587_589:588-1031]	1	p3	(CAC)5	15	340	354
comp16759_c0_seq1_len=220_path=[1:0-219]	1	p3	(CAA)7	21	198	218
comp16832_c0_seq1_len=346_path=[31:0-345]	1	p3	(CAC)6	18	72	89
comp16894_c0_seq1_len=210_path=[1:0-63_81:64-209]	1	p3	(ATC)5	15	1	15
comp16963_c0_seq1_len=1301_path=[1:0-729_731:730-1300]	1	p2	(TC)6	12	319	330
comp17003_c0_seq1_len=949_path=[8:0-948]	1	c	(GAA)6gtgagt(GA)10	44	90	133
comp17006_c0_seq1_len=474_path=[1:0-473]	1	p2	(AT)7	14	299	312
comp17009_c0_seq1_len=289_path=[67:0-176_260:177-288]	1	p2	(TG)8	16	85	100
comp17015_c0_seq1_len=685_path=[1:0-684]	1	p3	(GCC)5	15	580	594
comp17052_c0_seq1_len=283_path=[1:0-282]	1	p3	(CGC)6	18	266	283
comp17064_c0_seq1_len=253_path=[1:0-252]	1	p3	(TTG)5	15	206	220
comp17084_c0_seq1_len=349_path=[1:0-153_155:154-348]	1	p3	(AGC)5	15	1	15
comp17188_c0_seq1_len=414_path=[1:0-413]	1	p3	(ATT)5	15	14	28
comp17233_c0_seq1_len=423_path=[1:0-422]	1	p2	(AT)9	18	325	342
comp17269_c0_seq1_len=861_path=[25:0-860]	1	p3	(GAT)5	15	14	28
comp17290_c0_seq1_len=2793_path=[1:0-2587_2589:2588-2792]	1	p3	(TGC)5	15	2349	2363
comp17320_c0_seq1_len=728_path=[1:0-419_422:420-727]	1	p3	(TTA)6	18	1	18
comp17439_c0_seq1_len=223_path=[1:0-222]	1	p4	(CTCA)6	24	200	223
comp17471_c0_seq1_len=538_path=[1:0-368_370:369-537]	1	p2	(CT)7	14	499	512
comp17478_c0_seq1_len=1865_path=[2:0-1864]	1	p2	(AG)11	22	1	22
comp17515_c0_seq1_len=835_path=[1:0-512_514:513-834]	1	p3	(ACC)5	15	248	262
comp17532_c0_seq1_len=406_path=[1:0-405]	1	p2	(AT)6	12	13	24
comp17536_c0_seq1_len=250_path=[1:0-249]	1	p2	(GA)10	20	1	20
comp17538_c0_seq1_len=567_path=[1:0-566]	1	p3	(GCG)5	15	433	447
comp17544_c0_seq1_len=572_path=[1:0-571]	1	p3	(ACG)5	15	393	407
comp17550_c0_seq1_len=411_path=[1:0-224_231:225-410]	1	p3	(TCT)5	15	388	402
comp17569_c0_seq1_len=601_path=[1:0-161_163:162-600]	1	p3	(GTT)5	15	95	109
comp17673_c0_seq1_len=381_path=[1:0-154_156:155-380]	1	p3	(AAT)6	18	114	131
comp17677_c0_seq1_len=629_path=[1:0-236_238:237-628]	1	p2	(AC)7	14	304	317
comp17699_c0_seq1_len=516_path=[1:0-515]	1	p3	(CAA)7	21	475	495
comp17828_c0_seq1_len=1185_path=[1:0-1184]	1	p3	(GAA)6	18	306	323
comp17836_c0_seq1_len=685_path=[1:0-684]	1	p2	(AG)6	12	32	43
comp17846_c0_seq1_len=391_path=[1:0-102_107:103-390]	1	p2	(TC)8	16	1	16
comp17859_c0_seq1_len=695_path=[435:0-507_271:508-531_295:532-694]	1	c	(AAC)7tcgtcctctggcttcggcgg(CAA)5	56	128	183
comp17859_c0_seq2_len=351_path=[25:0-164_189:165-246_271:247-270_966:271-350]	1	p3	(CAA)5	15	286	300
comp17910_c0_seq1_len=630_path=[1:0-156_159:157-629]	1	p2	(TC)6	12	612	623
comp17919_c0_seq1_len=1721_path=[1:0-662_665:663-1720]	1	p3	(AAG)6	18	106	123
comp17965_c0_seq1_len=564_path=[1:0-563]	1	p3	(AGG)5	15	136	150
comp17995_c0_seq1_len=3841_path=[1:0-3840]	1	p2	(AG)6	12	22	33
comp18010_c0_seq1_len=1680_path=[1:0-1679]	1	p2	(AG)11	22	1	22
comp18010_c0_seq1_len=1680_path=[1:0-1679]	2	p2	(GA)11	22	1658	1679
comp18041_c0_seq1_len=547_path=[1:0-242_244:243-546]	1	p3	(ACC)7	21	2	22
comp18092_c0_seq1_len=402_path=[1:0-110_403:111-112_114:113-401]	1	p3	(AAT)6	18	384	401
comp18100_c0_seq1_len=1050_path=[1:0-342_344:343-1049]	1	p3	(AAT)8	24	1027	1050
comp18112_c0_seq1_len=264_path=[1:0-114_116:115-263]	1	p2	(CT)6	12	77	88
comp18163_c0_seq1_len=337_path=[1:0-100_102:101-208_210:209-232_440:233-336]	1	p2	(AT)7	14	9	22
comp18163_c0_seq2_len=308_path=[1:0-100_309:101-208_210:209-232_234:233-307]	1	p2	(AT)7	14	9	22
comp18179_c0_seq1_len=606_path=[1:0-605]	1	p2	(TA)8	16	591	606
comp18180_c0_seq1_len=288_path=[1:0-138_179:139-287]	1	p3	(CTT)5	15	40	54
comp18249_c0_seq1_len=387_path=[1:0-386]	1	p3	(AAG)8	24	364	387
comp18326_c0_seq1_len=293_path=[1:0-71_73:72-292]	1	p3	(GTC)6	18	273	290
comp18339_c0_seq1_len=367_path=[1:0-366]	1	p2	(AT)12	24	344	367
comp18352_c0_seq1_len=983_path=[1:0-982]	1	p3	(CTC)6	18	317	334
comp18362_c0_seq1_len=440_path=[1:0-439]	1	p3	(GAC)8	24	417	440
comp18428_c0_seq2_len=367_path=[226:0-24_251:25-366]	1	p2	(AT)7	14	184	197
comp18443_c0_seq1_len=1105_path=[1:0-396_398:397-1104]	1	p2	(TC)8	16	90	105
comp18473_c0_seq1_len=960_path=[25:0-959]	1	p2	(AT)6	12	778	789
comp18519_c0_seq1_len=267_path=[1:0-141_143:142-266]	1	p2	(TG)6	12	241	252
comp18603_c0_seq1_len=2437_path=[1:0-579_581:580-603_3750:604-2436]	1	p3	(TGG)6	18	971	988
comp18642_c0_seq1_len=279_path=[12:0-278]	1	p3	(TAA)6	18	1	18
comp18732_c0_seq1_len=295_path=[1:0-294]	1	p2	(TA)6	12	244	255
comp18748_c0_seq1_len=596_path=[1:0-595]	1	p3	(CTT)5	15	72	86
comp18881_c0_seq1_len=909_path=[736:0-234_85:235-908]	1	p2	(TC)6	12	150	161
comp18881_c0_seq2_len=756_path=[3:0-81_85:82-755]	1	p2	(CT)10	20	1	20
comp18892_c0_seq1_len=1010_path=[1:0-1009]	1	p3	(GAT)5	15	578	592
comp18981_c0_seq1_len=692_path=[1:0-691]	1	p3	(GTA)5	15	501	515
comp19006_c0_seq1_len=554_path=[1:0-553]	1	p3	(AGA)6	18	172	189
comp19007_c0_seq1_len=752_path=[1:0-751]	1	p3	(GGA)6	18	6	23
comp19040_c0_seq1_len=1312_path=[1:0-1311]	1	p3	(ATT)5	15	558	572
comp19123_c0_seq1_len=220_path=[1:0-129_131:130-133_135:134-219]	1	p3	(GCT)6	18	116	133
comp19136_c0_seq1_len=233_path=[1:0-232]	1	p4	(CATC)5	20	197	216
comp19164_c0_seq1_len=210_path=[1:0-182_184:183-209]	1	p3	(GAG)6	18	69	86
comp19164_c0_seq2_len=212_path=[1:0-182_261:183-211]	1	p3	(GAG)6	18	69	86
comp19327_c0_seq1_len=335_path=[272:0-334]	1	p3	(GCA)7	21	43	63
comp19332_c0_seq1_len=651_path=[1:0-650]	1	p3	(TGA)5	15	236	250
comp19451_c0_seq1_len=809_path=[1:0-808]	1	p2	(CA)7	14	64	77
comp19459_c0_seq1_len=325_path=[246:0-324]	1	p3	(GCA)5	15	212	226
comp19492_c0_seq1_len=554_path=[1:0-553]	1	p2	(AC)6	12	77	88
comp19517_c0_seq1_len=319_path=[1:0-318]	1	p3	(GAA)7	21	298	318
comp19581_c0_seq1_len=1715_path=[3:0-274_278:275-1714]	1	p2	(CT)10	20	1	20
comp19581_c0_seq2_len=314_path=[3:0-274_1718:275-313]	1	p2	(CT)10	20	1	20
comp19630_c0_seq1_len=1757_path=[1:0-1064_1066:1065-1143_1145:1144-1756]	1	p2	(AG)9	18	130	147
comp19630_c0_seq2_len=1678_path=[1:0-1064_1145:1065-1677]	1	p2	(AG)9	18	130	147
comp19641_c0_seq1_len=909_path=[1:0-908]	1	p3	(ATC)5	15	522	536
comp19712_c0_seq1_len=547_path=[1:0-325_327:326-546]	1	p3	(CCA)7	21	207	227
comp19726_c0_seq1_len=244_path=[1:0-126_128:127-243]	1	p2	(AT)6	12	92	103
comp19813_c0_seq1_len=1775_path=[1:0-1774]	1	p2	(TA)6	12	9	20
comp19814_c0_seq1_len=326_path=[1:0-325]	1	p2	(TC)6	12	178	189
comp19816_c0_seq1_len=813_path=[1:0-789_791:790-812]	1	p2	(GA)9	18	86	103
comp19816_c0_seq1_len=813_path=[1:0-789_791:790-812]	2	p2	(CT)6	12	292	303
comp19838_c0_seq1_len=914_path=[1:0-631_633:632-913]	1	p3	(GAC)5	15	268	282
comp19857_c0_seq1_len=306_path=[1:0-305]	1	p3	(CCG)6	18	278	295
comp19977_c0_seq1_len=443_path=[1:0-442]	1	p3	(CCG)5	15	398	412
comp19997_c1_seq1_len=235_path=[432:0-234]	1	p3	(CGC)5	15	9	23
comp20005_c0_seq1_len=214_path=[1:0-213]	1	p3	(GAA)6	18	196	213
comp20008_c0_seq1_len=258_path=[1:0-52_54:53-257]	1	p2	(AT)7	14	44	57
comp20104_c0_seq1_len=244_path=[1:0-243]	1	p3	(AGA)7	21	223	243
comp20133_c0_seq1_len=277_path=[1:0-276]	1	p2	(TA)7	14	1	14
comp20228_c0_seq1_len=335_path=[1:0-334]	1	p3	(ACC)6	18	316	333
comp20310_c0_seq1_len=793_path=[1:0-792]	1	p2	(TG)6	12	496	507
comp20325_c0_seq1_len=299_path=[1:0-113_300:114-120_122:121-298]	1	p3	(CGG)5	15	162	176
comp20444_c0_seq1_len=675_path=[1:0-674]	1	p3	(TCT)5	15	659	673
comp20448_c0_seq1_len=1021_path=[1:0-1020]	1	p3	(GCA)6	18	221	238
comp20492_c0_seq1_len=463_path=[1:0-462]	1	p3	(CAC)5	15	116	130
comp20541_c0_seq1_len=379_path=[1:0-297_299:298-378]	1	p3	(CCA)5	15	47	61
comp20562_c0_seq1_len=481_path=[752:0-23_318:24-480]	1	p2	(TA)6	12	229	240
comp20562_c0_seq2_len=774_path=[1:0-316_318:317-773]	1	p2	(TA)6	12	522	533
comp20745_c0_seq1_len=404_path=[1:0-403]	1	p3	(GGC)6	18	228	245
comp20773_c0_seq1_len=1961_path=[2:0-1960]	1	p2	(CT)11	22	1	22
comp20793_c0_seq1_len=1088_path=[1:0-1087]	1	p2	(TA)11	22	1067	1088
comp20843_c0_seq1_len=1466_path=[1:0-1465]	1	p3	(AAC)5	15	1065	1079
comp20849_c0_seq1_len=1889_path=[72:0-1888]	1	c	(CT)9cctttcttttctcccctccttcatttccattttcaactttggtcacagcccaattctaatttcaaatactcacaccaac(CT)6	109	1	109
comp20866_c0_seq1_len=270_path=[1:0-155_157:156-269]	1	p2	(GA)7	14	202	215
comp20883_c0_seq1_len=1209_path=[1:0-1208]	1	p3	(AGA)6	18	279	296
comp20883_c0_seq1_len=1209_path=[1:0-1208]	2	p3	(CCT)5	15	577	591
comp20883_c1_seq1_len=210_path=[1211:0-209]	1	p3	(ATA)7	21	1	21
comp20884_c0_seq1_len=372_path=[1:0-371]	1	p4	(TTAT)5	20	349	368
comp20946_c0_seq1_len=276_path=[1:0-64_66:65-275]	1	c	(CT)6aatgtcttcttctacagaccttaccaattatcgctcctccattcccattgccaaagcacactgaaacacaaacac(AG)11	109	168	276
comp20979_c0_seq1_len=1105_path=[1:0-1104]	1	p3	(GCC)7	21	204	224
comp20991_c0_seq1_len=904_path=[7:0-903]	1	c	(CT)9g(TC)8	35	1	35
comp20991_c0_seq1_len=904_path=[7:0-903]	2	p3	(CAG)6	18	475	492
comp21037_c0_seq1_len=547_path=[1:0-209_211:210-546]	1	p3	(AAT)5	15	440	454
comp21052_c0_seq1_len=864_path=[1:0-863]	1	p2	(TA)9	18	846	863
comp21075_c0_seq2_len=1491_path=[1:0-1153_1155:1154-1490]	1	p3	(TTG)6	18	440	457
comp21108_c0_seq1_len=1148_path=[1:0-1124_1385:1125-1147]	1	p2	(CT)8	16	276	291
comp21108_c0_seq2_len=1375_path=[1:0-1124_1126:1125-1374]	1	p2	(CT)8	16	276	291
comp21126_c0_seq1_len=384_path=[1:0-383]	1	p2	(TC)7	14	60	73
comp21148_c0_seq1_len=262_path=[112:0-146_259:147-261]	1	p3	(TTC)5	15	1	15
comp21171_c0_seq1_len=390_path=[1:0-207_209:208-211_213:212-389]	1	p3	(CGC)5	15	244	258
comp21193_c0_seq1_len=1055_path=[1:0-901_903:902-1054]	1	p3	(GAA)6	18	99	116
comp21408_c0_seq1_len=607_path=[1:0-431_433:432-606]	1	p2	(GA)6	12	412	423
comp21415_c0_seq1_len=1252_path=[1:0-688_690:689-1251]	1	p2	(AG)6	12	46	57
comp21419_c1_seq1_len=1334_path=[21:0-1333]	1	p3	(TAA)7	21	511	531
comp21419_c1_seq1_len=1334_path=[21:0-1333]	2	p3	(CAG)5	15	700	714
comp21426_c0_seq1_len=867_path=[1:0-866]	1	p2	(GA)8	16	234	249
comp21428_c0_seq1_len=800_path=[1:0-799]	1	p3	(AGA)5	15	786	800
comp21450_c0_seq1_len=283_path=[1:0-282]	1	p3	(TCC)7	21	261	281
comp21496_c0_seq1_len=277_path=[1:0-276]	1	p2	(CT)6	12	88	99
comp21641_c0_seq1_len=394_path=[1:0-393]	1	p3	(GGT)7	21	373	393
comp21665_c0_seq1_len=484_path=[35:0-27_63:28-483]	1	p3	(CAA)8	24	1	24
comp21680_c0_seq1_len=438_path=[1:0-437]	1	p3	(GCG)7	21	415	435
comp21705_c0_seq1_len=744_path=[1:0-743]	1	p3	(TCT)6	18	725	742
comp21714_c0_seq1_len=2112_path=[1:0-2111]	1	p3	(GAA)5	15	46	60
comp21715_c0_seq1_len=1042_path=[1:0-1041]	1	p2	(TA)6	12	989	1000
comp21731_c0_seq1_len=328_path=[21:0-327]	1	p2	(TA)9	18	290	307
comp21753_c0_seq1_len=244_path=[1:0-49_51:50-243]	1	p2	(AT)6	12	188	199
comp21863_c0_seq1_len=710_path=[1:0-709]	1	p2	(TA)10	20	121	140
comp21884_c0_seq1_len=313_path=[171:0-312]	1	p2	(AT)11	22	122	143
comp21892_c0_seq1_len=1769_path=[3:0-1768]	1	p2	(AG)10	20	1	20
comp21916_c0_seq1_len=201_path=[1:0-200]	1	p2	(GT)6	12	27	38
comp21925_c0_seq1_len=341_path=[1:0-340]	1	p2	(AT)10	20	75	94
comp21937_c0_seq1_len=317_path=[22:0-281_471:282-316]	1	p3	(CGC)5	15	1	15
comp21937_c0_seq2_len=425_path=[22:0-281_304:282-424]	1	p3	(CGC)5	15	1	15
comp21954_c0_seq1_len=1395_path=[1:0-663_665:664-733_735:734-752_754:753-1394]	1	p3	(CCG)5	15	401	415
comp21983_c0_seq1_len=457_path=[1:0-456]	1	p2	(TC)7	14	48	61
comp21985_c0_seq1_len=551_path=[1:0-418_420:419-550]	1	p3	(GGA)6	18	532	549
comp21992_c0_seq2_len=903_path=[1:0-142_144:143-902]	1	p3	(GAG)5	15	30	44
comp21993_c0_seq1_len=335_path=[1:0-334]	1	p2	(CT)9	18	318	335
comp22002_c0_seq1_len=983_path=[1:0-297_299:298-982]	1	p3	(TAA)5	15	125	139
comp22006_c0_seq1_len=489_path=[25:0-488]	1	p3	(TTA)5	15	473	487
comp22008_c0_seq1_len=1014_path=[1:0-1013]	1	p3	(TTC)5	15	117	131
comp22008_c0_seq1_len=1014_path=[1:0-1013]	2	p3	(GAT)5	15	295	309
comp22045_c0_seq2_len=1557_path=[1:0-426_428:427-1556]	1	p2	(TC)7	14	61	74
comp22066_c0_seq1_len=2128_path=[1:0-2127]	1	p5	(CTCAT)5	25	125	149
comp22084_c1_seq1_len=998_path=[777:0-317_1095:318-997]	1	p2	(TG)7	14	909	922
comp22107_c1_seq1_len=409_path=[647:0-408]	1	p2	(TC)9	18	392	409
comp22117_c0_seq1_len=710_path=[1:0-709]	1	p3	(GTG)7	21	544	564
comp22120_c0_seq1_len=613_path=[1:0-363_365:364-367_369:368-401_406:402-612]	1	p3	(AAG)5	15	319	333
comp22131_c0_seq1_len=412_path=[1:0-214_216:215-289_291:290-411]	1	p2	(AG)8	16	396	411
comp22137_c1_seq1_len=833_path=[1:0-504_506:505-506_508:507-832]	1	p2	(TA)6	12	764	775
comp22146_c0_seq1_len=470_path=[1:0-469]	1	p2	(AG)6	12	22	33
comp22149_c0_seq1_len=661_path=[1:0-367_369:368-429_431:430-506_508:507-660]	1	p3	(TTC)6	18	643	660
comp22149_c0_seq2_len=584_path=[1:0-367_369:368-429_508:430-583]	1	p3	(TTC)6	18	566	583
comp22151_c0_seq1_len=2544_path=[1:0-2543]	1	p3	(TCT)5	15	129	143
comp22167_c0_seq1_len=378_path=[1:0-29_31:30-171_173:172-377]	1	p3	(TGG)5	15	240	254
comp22170_c0_seq1_len=1286_path=[1:0-403_405:404-671_673:672-1285]	1	p2	(TA)6	12	74	85
comp22170_c0_seq2_len=429_path=[1:0-403_1287:404-428]	1	p2	(TA)6	12	74	85
comp22174_c0_seq1_len=387_path=[1:0-222_224:223-265_268:266-386]	1	p3	(GAA)7	21	366	386
comp22184_c0_seq1_len=1203_path=[1:0-1202]	1	c*	(TTA)5(TA)9*	31	896	926
comp22185_c0_seq1_len=299_path=[524:0-25_274:26-298]	1	p3	(TCT)7	21	278	298
comp22185_c0_seq2_len=546_path=[1:0-272_274:273-545]	1	p3	(TCT)7	21	525	545
comp22188_c0_seq1_len=1503_path=[1:0-965_967:966-995_2180:996-1502]	1	c	(GGC)5ggtggctatgggggctatggtggtggaggcggaggctatggtggcggaggac(GCG)6	85	355	439
comp22201_c0_seq1_len=730_path=[1:0-302_812:303-318_320:319-729]	1	p3	(GGA)5	15	683	697
comp22205_c0_seq1_len=667_path=[1:0-666]	1	p2	(AG)8	16	89	104
comp22214_c0_seq1_len=522_path=[1294:0-23_757:24-521]	1	p3	(CCA)5	15	374	388
comp22214_c0_seq2_len=1254_path=[1:0-755_757:756-1253]	1	p3	(CCA)5	15	1106	1120
comp22224_c0_seq1_len=1470_path=[1:0-821_823:822-1469]	1	p2	(AG)7	14	106	119
comp22251_c0_seq1_len=261_path=[1:0-174_177:175-206_211:207-260]	1	p2	(TC)6	12	25	36
comp22274_c0_seq1_len=511_path=[630:0-103_223:104-503_623:504-510]	1	p2	(TC)6	12	25	36
comp22291_c0_seq1_len=472_path=[1:0-359_361:360-471]	1	p3	(TTC)7	21	451	471
comp22306_c0_seq1_len=1466_path=[2:0-797_800:798-1465]	1	p3	(CCA)5	15	403	417
comp22309_c0_seq1_len=2529_path=[1:0-2528]	1	p3	(ATA)5	15	849	863
comp22314_c0_seq1_len=266_path=[1:0-106_109:107-265]	1	p3	(CAG)7	21	244	264
comp22326_c0_seq1_len=2231_path=[1:0-454_456:455-2230]	1	p2	(TC)6	12	12	23
comp22327_c0_seq1_len=994_path=[1:0-993]	1	p2	(AT)6	12	969	980
comp22348_c1_seq1_len=1226_path=[872:0-1225]	1	p2	(TA)9	18	5	22
comp22356_c0_seq1_len=1239_path=[1:0-1238]	1	p3	(GGT)5	15	511	525
comp22362_c0_seq1_len=1122_path=[1:0-848_850:849-1121]	1	p2	(TC)7	14	982	995
comp22388_c0_seq1_len=1237_path=[1:0-1236]	1	p2	(TC)7	14	434	447
comp22403_c0_seq1_len=254_path=[1:0-253]	1	p3	(AGA)8	24	231	254
comp22408_c0_seq1_len=1922_path=[1:0-48_50:49-1921]	1	p2	(CT)8	16	39	54
comp22417_c0_seq1_len=2634_path=[1:0-2633]	1	p2	(GA)7	14	93	106
comp22424_c0_seq1_len=1507_path=[1:0-1506]	1	p2	(GA)6	12	29	40
comp22432_c0_seq1_len=373_path=[1:0-240_927:241-372]	1	p3	(TTA)7	21	352	372
comp22434_c0_seq1_len=1664_path=[1:0-399_1626:400-485_401:486-1663]	1	p3	(GAA)5	15	42	56
comp22434_c0_seq2_len=1578_path=[1:0-399_401:400-1577]	1	p3	(GAA)5	15	42	56
comp22438_c0_seq1_len=782_path=[25:0-781]	1	p2	(TA)8	16	541	556
comp22465_c0_seq1_len=312_path=[1:0-145_207:146-311]	1	p2	(TC)9	18	295	312
comp22481_c0_seq1_len=546_path=[1:0-388_390:389-466_468:467-545]	1	p2	(TA)10	20	1	20
comp22485_c0_seq1_len=242_path=[1:0-126_128:127-241]	1	p3	(TTC)7	21	1	21
comp22485_c0_seq1_len=242_path=[1:0-126_128:127-241]	2	p3	(TGG)7	21	220	240
comp22501_c1_seq1_len=654_path=[474:0-653]	1	p3	(GAG)6	18	1	18
comp22540_c0_seq1_len=281_path=[1:0-134_136:135-280]	1	p4	(TGCT)6	24	1	24
comp22555_c0_seq1_len=390_path=[1:0-207_209:208-389]	1	p3	(CCT)7	21	368	388
comp22561_c0_seq2_len=464_path=[1:0-127_129:128-192_210:193-463]	1	p3	(TGG)5	15	224	238
comp22573_c0_seq2_len=1140_path=[1105:0-709_698:710-746_1838:747-750_739:751-1139]	1	c	(AG)7cactgagactgtgttgagttgtgttgtgtgtgacatgtagcaccaaactcaaacttaactttctttctcctctttc(TCT)6	108	3	110
comp22589_c0_seq1_len=354_path=[174:0-353]	1	p2	(TC)10	20	1	20
comp22589_c0_seq1_len=354_path=[174:0-353]	2	p3	(CCA)6	18	335	352
comp22620_c0_seq1_len=1731_path=[1:0-561_563:562-1730]	1	p3	(GAA)5	15	117	131
comp22634_c1_seq1_len=2199_path=[1:0-1311_1313:1312-1369_1371:1370-2198]	1	p2	(CT)7	14	62	75
comp22634_c1_seq2_len=2141_path=[1:0-1311_1371:1312-2140]	1	p2	(CT)7	14	62	75
comp22651_c0_seq1_len=1988_path=[26:0-283_1959:284-359_310:360-1987]	1	p4	(GAAA)6	24	1	24
comp22651_c0_seq2_len=1912_path=[26:0-283_310:284-1911]	1	p4	(GAAA)6	24	1	24
comp22666_c0_seq1_len=1418_path=[1:0-934_1333:935-1019_936:1020-1417]	1	p3	(AAT)6	18	155	172
comp22666_c0_seq2_len=1333_path=[1:0-934_936:935-1332]	1	p3	(AAT)6	18	155	172
comp22671_c0_seq1_len=833_path=[1:0-832]	1	p2	(TA)9	18	697	714
comp22701_c0_seq1_len=2222_path=[3:0-2221]	1	p2	(AG)10	20	1	20
comp22714_c0_seq1_len=284_path=[1:0-283]	1	p3	(CAC)7	21	262	282
comp22744_c0_seq1_len=827_path=[907:0-5_64:6-419_478:420-685_744:686-715_774:716-826]	1	p3	(GGC)5	15	378	392
comp22744_c0_seq2_len=797_path=[907:0-5_64:6-419_478:420-685_774:686-796]	1	p3	(GGC)5	15	378	392
comp22759_c0_seq1_len=643_path=[1:0-245_272:246-642]	1	p3	(GGA)5	15	43	57
comp22759_c0_seq2_len=668_path=[1:0-245_247:246-270_272:271-667]	1	p3	(GGA)5	15	43	57
comp22762_c0_seq1_len=393_path=[25:0-291_317:292-392]	1	p3	(TCC)5	15	26	40
comp22767_c0_seq1_len=242_path=[2:0-16_19:17-97_100:98-241]	1	p2	(CT)11	22	1	22
comp22770_c0_seq1_len=283_path=[1:0-79_81:80-96_98:97-105_107:106-138_140:139-282]	1	p3	(CCG)5	15	98	112
comp22793_c0_seq1_len=1943_path=[1:0-1825_1827:1826-1942]	1	p2	(AT)7	14	1528	1541
comp22793_c0_seq2_len=1850_path=[1:0-1825_1944:1826-1849]	1	p2	(AT)7	14	1528	1541
comp22796_c0_seq1_len=3201_path=[1:0-411_413:412-3200]	1	p3	(CGA)6	18	344	361
comp22813_c0_seq1_len=1311_path=[1:0-321_323:322-1310]	1	p4	(CTTT)5	20	1196	1215
comp22828_c0_seq1_len=1943_path=[1:0-603_605:604-1942]	1	p3	(AAG)6	18	36	53
comp22830_c0_seq1_len=348_path=[1:0-347]	1	p2	(AG)11	22	327	348
comp22836_c0_seq1_len=1138_path=[12:0-962_975:963-1137]	1	p2	(TC)8	16	2	17
comp22838_c0_seq1_len=2164_path=[62:0-207_270:208-2163]	1	p3	(CCT)5	15	118	132
comp22841_c0_seq1_len=875_path=[1:0-414_427:415-767_780:768-874]	1	p2	(GA)10	20	1	20
comp22841_c0_seq2_len=886_path=[1:0-414_416:415-425_427:426-778_780:779-885]	1	p2	(GA)10	20	1	20
comp22854_c0_seq1_len=2587_path=[1:0-1533_1536:1534-2586]	1	p3	(GCA)6	18	2443	2460
comp22858_c0_seq1_len=258_path=[19:0-251_271:252-257]	1	p2	(CT)8	16	7	22
comp22860_c0_seq1_len=1240_path=[1:0-1239]	1	p3	(GCA)5	15	128	142
comp22860_c0_seq1_len=1240_path=[1:0-1239]	2	p3	(CGA)5	15	281	295
comp22885_c0_seq1_len=1031_path=[5:0-818_1092:819-839_846:840-855_862:856-1030]	1	p2	(GA)9	18	1	18
comp22899_c0_seq1_len=244_path=[1:0-148_150:149-163_165:164-243]	1	p3	(AGG)7	21	222	242
comp22929_c0_seq1_len=1121_path=[1:0-725_836:726-1120]	1	p2	(CT)10	20	1	20
comp22929_c0_seq2_len=1230_path=[1:0-725_727:726-834_836:835-1229]	1	p2	(CT)10	20	1	20
comp22937_c0_seq1_len=835_path=[1:0-368_370:369-834]	1	p3	(TTG)5	15	496	510
comp22941_c0_seq1_len=346_path=[1:0-168_170:169-345]	1	p3	(CCT)6	18	90	107
comp22941_c0_seq1_len=346_path=[1:0-168_170:169-345]	2	c	(GAA)5ggttcttcc(GAA)7	45	222	266
comp22943_c0_seq1_len=848_path=[1:0-748_750:749-847]	1	p3	(TTA)5	15	791	805
comp22963_c0_seq1_len=539_path=[1:0-186_188:187-397_399:398-538]	1	p3	(GAC)7	21	517	537
comp22964_c0_seq1_len=1107_path=[1:0-1046_1048:1047-1106]	1	p2	(CT)10	20	29	48
comp22964_c0_seq2_len=1070_path=[1:0-1046_1162:1047-1069]	1	p2	(CT)10	20	29	48
comp22966_c0_seq1_len=277_path=[1:0-270_360:271-276]	1	p3	(GAA)6	18	151	168
comp22987_c0_seq1_len=555_path=[1:0-233_235:234-531_1131:532-554]	1	p2	(GA)6	12	53	64
comp22987_c0_seq2_len=1101_path=[1:0-233_235:234-531_533:532-1100]	1	p2	(GA)6	12	53	64
comp23016_c0_seq1_len=1440_path=[1:0-504_506:505-720_722:721-1439]	1	p3	(TCA)6	18	915	932
comp23025_c0_seq1_len=900_path=[1:0-899]	1	p2	(TC)6	12	78	89
comp23030_c0_seq1_len=442_path=[1:0-441]	1	p2	(AG)7	14	64	77
comp23034_c0_seq1_len=474_path=[905:0-18_449:19-473]	1	p3	(TTA)5	15	399	413
comp23034_c0_seq2_len=903_path=[1:0-447_449:448-902]	1	p3	(TTA)5	15	828	842
comp23037_c0_seq1_len=374_path=[1:0-286_289:287-373]	1	p3	(CCT)7	21	353	373
comp23043_c0_seq1_len=912_path=[1:0-911]	1	p2	(AC)6	12	101	112
comp23044_c0_seq1_len=429_path=[1:0-45_47:46-70_72:71-428]	1	p2	(TA)6	12	35	46
comp23054_c0_seq1_len=425_path=[1:0-177_179:178-424]	1	p2	(CT)6	12	153	164
comp23055_c0_seq1_len=1074_path=[1:0-390_392:391-1073]	1	p2	(CT)6	12	6	17
comp23067_c0_seq1_len=858_path=[1:0-857]	1	p2	(GA)7	14	151	164
comp23067_c0_seq1_len=858_path=[1:0-857]	2	p3	(GTC)6	18	522	539
comp23077_c0_seq1_len=1359_path=[1:0-1358]	1	p2	(CT)9	18	221	238
comp23081_c0_seq1_len=653_path=[1:0-160_162:161-652]	1	p3	(TCT)5	15	317	331
comp23084_c0_seq1_len=2794_path=[6:0-2793]	1	p2	(TC)8	16	2	17
comp23087_c0_seq1_len=504_path=[1:0-417_2046:418-418_1911:419-503]	1	p2	(CT)9	18	486	503
comp23127_c0_seq1_len=3042_path=[278:0-196_475:197-1771_2050:1772-3041]	1	p3	(AGC)5	15	715	729
comp23127_c0_seq1_len=3042_path=[278:0-196_475:197-1771_2050:1772-3041]	2	p3	(TCC)5	15	1357	1371
comp23127_c0_seq2_len=3122_path=[1:0-276_475:277-1851_2050:1852-3121]	1	p3	(AGA)5	15	177	191
comp23127_c0_seq2_len=3122_path=[1:0-276_475:277-1851_2050:1852-3121]	2	p3	(AGC)5	15	795	809
comp23127_c0_seq2_len=3122_path=[1:0-276_475:277-1851_2050:1852-3121]	3	p3	(TCC)5	15	1437	1451
comp23129_c0_seq1_len=262_path=[1:0-97_101:98-181_185:182-261]	1	p2	(TC)9	18	1	18
comp23131_c0_seq1_len=617_path=[1:0-128_130:129-593_1368:594-616]	1	p2	(GA)10	20	1	20
comp23131_c0_seq2_len=1310_path=[1:0-128_130:129-593_612:594-1309]	1	p2	(GA)10	20	1	20
comp23135_c1_seq1_len=879_path=[1:0-460_539:461-878]	1	p3	(TAA)7	21	3	23
comp23135_c1_seq2_len=956_path=[1:0-460_462:461-537_539:538-955]	1	p3	(TAA)7	21	3	23
comp23151_c0_seq1_len=740_path=[1:0-505_510:506-739]	1	p2	(AC)8	16	574	589
comp23166_c0_seq1_len=214_path=[1:0-141_143:142-213]	1	p3	(CTT)7	21	193	213
comp23168_c0_seq1_len=1839_path=[1:0-256_1783:257-570_521:571-616_2120:617-1175_1120:1176-1838]	1	p3	(AGA)5	15	198	212
comp23168_c0_seq2_len=1782_path=[1:0-256_258:257-519_521:520-565_567:566-1118_1120:1119-1781]	1	p3	(AGA)5	15	198	212
comp23200_c0_seq1_len=1758_path=[46:0-1045_1092:1046-1757]	1	p3	(GAA)7	21	1	21
comp23215_c0_seq1_len=1843_path=[1:0-1466_1472:1467-1842]	1	p2	(CT)10	20	1	20
comp23227_c0_seq1_len=1373_path=[1:0-813_815:814-1372]	1	p3	(CGG)6	18	93	110
comp23227_c0_seq2_len=1387_path=[1:0-813_1394:814-827_815:828-1386]	1	p3	(CGG)6	18	93	110
comp23234_c0_seq1_len=542_path=[9:0-291_301:292-541]	1	p3	(TCC)5	15	41	55
comp23242_c0_seq1_len=1306_path=[1:0-1305]	1	p2	(AT)11	22	1174	1195
comp23253_c0_seq1_len=2332_path=[1:0-2331]	1	p3	(CAG)7	21	127	147
comp23253_c0_seq1_len=2332_path=[1:0-2331]	2	p3	(TCT)5	15	369	383
comp23269_c0_seq1_len=941_path=[1:0-331_333:332-940]	1	c	(CAC)6cg(CCA)5	35	150	184
comp23272_c0_seq1_len=224_path=[1:0-199_845:200-223]	1	p3	(ATT)7	21	1	21
comp23272_c0_seq2_len=822_path=[1:0-199_201:200-548_572:549-821]	1	p3	(ATT)7	21	1	21
comp23272_c0_seq3_len=572_path=[1:0-199_201:200-548_891:549-571]	1	p3	(ATT)7	21	1	21
comp23287_c0_seq1_len=1269_path=[1:0-1268]	1	p2	(CT)6	12	41	52
comp23293_c0_seq1_len=2433_path=[1:0-484_486:485-659_661:660-1775_1777:1776-2432]	1	c	(GT)8tgttgttg(GA)8	40	170	209
comp23293_c0_seq2_len=2258_path=[1:0-484_661:485-1600_1777:1601-2257]	1	c	(GT)8tgttgttg(GA)8	40	170	209
comp23304_c0_seq1_len=1756_path=[1:0-1014_1028:1015-1755]	1	p3	(GCA)7	21	218	238
comp23304_c0_seq1_len=1756_path=[1:0-1014_1028:1015-1755]	2	p3	(CCA)5	15	383	397
comp23304_c0_seq2_len=1768_path=[1:0-1014_1016:1015-1026_1028:1027-1767]	1	p3	(GCA)7	21	218	238
comp23304_c0_seq2_len=1768_path=[1:0-1014_1016:1015-1026_1028:1027-1767]	2	p3	(CCA)5	15	383	397
comp23315_c0_seq1_len=3257_path=[1:0-2457_2459:2458-2464_2466:2465-3166_3168:3167-3256]	1	p2	(TC)6	12	82	93
comp23321_c0_seq1_len=751_path=[1:0-750]	1	p3	(ATG)6	18	38	55
comp23335_c0_seq1_len=650_path=[1:0-649]	1	p3	(CCA)5	15	2	16
comp23373_c0_seq1_len=2158_path=[1:0-2157]	1	p2	(CT)7	14	530	543
comp23395_c0_seq1_len=1491_path=[1:0-133_135:134-1490]	1	p4	(TTTA)5	20	78	97
comp23399_c0_seq1_len=580_path=[1:0-62_613:63-579]	1	p3	(TCT)5	15	91	105
comp23405_c0_seq1_len=233_path=[3:0-27_31:28-105_110:106-232]	1	p3	(CCT)7	21	1	21
comp23412_c1_seq1_len=1842_path=[1:0-492_1552:493-724_1784:725-781_494:782-1841]	1	p2	(TG)7	14	235	248
comp23412_c1_seq2_len=1553_path=[1:0-492_494:493-1552]	1	p2	(TG)7	14	235	248
comp23423_c0_seq1_len=2004_path=[1:0-2003]	1	p2	(AT)10	20	82	101
comp23427_c0_seq1_len=430_path=[25:0-6_32:7-429]	1	p2	(AG)8	16	250	265
comp23434_c0_seq1_len=1265_path=[1:0-1235_1237:1236-1264]	1	p3	(TAT)7	21	1237	1257
comp23446_c0_seq1_len=202_path=[196:0-23_18:24-156_151:157-201]	1	p3	(TAT)7	21	182	202
comp23455_c0_seq1_len=207_path=[2193:0-172_2365:173-173_2366:174-206]	1	p3	(CAG)5	15	190	204
comp23455_c0_seq2_len=1041_path=[2193:0-172_1348:173-1040]	1	p3	(CAA)5	15	160	174
comp23470_c0_seq1_len=2698_path=[1:0-2697]	1	p2	(CT)8	16	8	23
comp23536_c0_seq1_len=332_path=[1:0-331]	1	p2	(CT)11	22	311	332
comp23540_c1_seq1_len=1274_path=[1059:0-1273]	1	p2	(CT)7	14	871	884
comp23541_c0_seq1_len=1382_path=[141:0-1047_1189:1048-1381]	1	p2	(CT)10	20	1	20
comp23541_c0_seq1_len=1382_path=[141:0-1047_1189:1048-1381]	2	p3	(AAC)5	15	957	971
comp23559_c0_seq1_len=1504_path=[1:0-1503]	1	p2	(AT)7	14	1298	1311
comp23569_c0_seq1_len=1523_path=[1:0-1189_1191:1190-1197_1199:1198-1522]	1	p2	(CT)6	12	1139	1150
comp23580_c0_seq1_len=1566_path=[1:0-277_1488:278-354_1612:355-1565]	1	p3	(CCA)7	21	871	891
comp23580_c0_seq1_len=1566_path=[1:0-277_1488:278-354_1612:355-1565]	2	p2	(GT)6	12	1275	1286
comp23580_c0_seq2_len=1489_path=[1:0-277_1612:278-1488]	1	p3	(CCA)7	21	794	814
comp23580_c0_seq2_len=1489_path=[1:0-277_1612:278-1488]	2	p2	(GT)6	12	1198	1209
comp23588_c0_seq1_len=1489_path=[2:0-291_294:292-437_440:438-1488]	1	p2	(CT)11	22	1	22
comp23588_c0_seq1_len=1489_path=[2:0-291_294:292-437_440:438-1488]	2	p3	(TAT)7	21	1249	1269
comp23588_c0_seq2_len=1343_path=[2:0-291_440:292-1342]	1	p2	(CT)11	22	1	22
comp23588_c0_seq2_len=1343_path=[2:0-291_440:292-1342]	2	p3	(TAT)7	21	1103	1123
comp23617_c0_seq1_len=2580_path=[1:0-2579]	1	p2	(GA)6	12	2253	2264
comp23617_c1_seq1_len=1531_path=[2599:0-1530]	1	p2	(CT)10	20	16	35
comp23684_c0_seq1_len=4177_path=[1:0-4176]	1	p2	(TC)11	22	1	22
comp23700_c0_seq1_len=264_path=[1:0-121_140:122-263]	1	p3	(TTA)6	18	244	261
comp23709_c0_seq1_len=1909_path=[1:0-114_116:115-1908]	1	c	(CT)6(CA)6	24	1	24
comp23721_c0_seq1_len=984_path=[1:0-148_909:149-211_972:212-221_150:222-983]	1	c	(CT)6(CA)6	24	1	24
comp23721_c0_seq2_len=235_path=[1:0-148_909:149-211_1048:212-234]	1	c	(CT)6(CA)6	24	1	24
comp23721_c0_seq3_len=911_path=[1:0-148_150:149-910]	1	c	(CT)6(CA)6	24	1	24
comp23728_c0_seq1_len=2287_path=[1:0-2254_2256:2255-2278_2280:2279-2286]	1	p4	(TTAA)5	20	2072	2091
comp23732_c0_seq1_len=439_path=[1:0-415_557:416-438]	1	c	(GT)11(CT)7	36	1	36
comp23736_c0_seq1_len=816_path=[1:0-815]	1	p3	(TTC)5	15	677	691
comp23743_c0_seq1_len=596_path=[1:0-479_481:480-570_1504:571-595]	1	p2	(CT)9	18	1	18
comp23743_c0_seq2_len=1503_path=[1:0-479_481:480-570_572:571-1502]	1	p2	(CT)9	18	1	18
comp23782_c0_seq1_len=841_path=[1:0-468_556:469-840]	1	p2	(TA)6	12	723	734
comp23782_c0_seq2_len=927_path=[1:0-468_470:469-554_556:555-926]	1	p2	(TA)6	12	809	820
comp23798_c0_seq2_len=684_path=[1:0-428_466:429-683]	1	p3	(AAG)6	18	314	331
comp23824_c0_seq1_len=1156_path=[1062:0-1155]	1	p3	(AAC)7	21	361	381
comp23834_c0_seq1_len=1989_path=[1:0-1122_1124:1123-1951_1953:1952-1988]	1	p2	(TC)7	14	53	66
comp23840_c0_seq1_len=233_path=[1:0-209_288:210-232]	1	p2	(CT)6	12	26	37
comp23846_c0_seq1_len=687_path=[1:0-223_225:224-686]	1	c	(AG)7gaagaaacatacagtctcccaacattctgggagactgtatgtttcttc(CT)7	76	542	617
comp23847_c0_seq1_len=1061_path=[1:0-751_753:752-1060]	1	p3	(TTC)7	21	1039	1059
comp23853_c1_seq1_len=1963_path=[3213:0-1962]	1	c	(CAA)6ggtaat(AAC)5	39	459	497
comp23859_c0_seq1_len=1385_path=[1:0-517_519:518-742_744:743-1384]	1	p3	(CCT)8	24	350	373
comp23859_c0_seq2_len=813_path=[1:0-517_1430:518-587_519:588-812]	1	p3	(CCT)8	24	350	373
comp23859_c0_seq3_len=1160_path=[1:0-517_744:518-1159]	1	p3	(CCT)8	24	350	373
comp23894_c0_seq1_len=881_path=[1:0-650_658:651-880]	1	p2	(GA)10	20	1	20
comp23911_c0_seq1_len=1591_path=[1:0-1590]	1	p2	(GA)10	20	195	214
comp23921_c0_seq1_len=1391_path=[1:0-192_194:193-215_217:216-1390]	1	p2	(AT)6	12	1202	1213
comp23926_c0_seq1_len=2191_path=[1:0-23_25:24-27_32:28-2190]	1	c	(TC)11ga(ACTC)6	48	1	48
comp23930_c0_seq1_len=1528_path=[1:0-1527]	1	p3	(ACG)5	15	192	206
comp23942_c0_seq1_len=1914_path=[1:0-988_1005:989-1913]	1	p2	(GA)10	20	82	101
comp23942_c0_seq2_len=1929_path=[1:0-988_990:989-1003_1005:1004-1928]	1	p2	(GA)10	20	82	101
comp23946_c0_seq1_len=486_path=[1:0-280_292:281-485]	1	p2	(CT)7	14	459	472
comp23967_c0_seq1_len=1969_path=[1:0-184_186:185-1968]	1	p3	(CTT)5	15	212	226
comp23967_c1_seq1_len=545_path=[1973:0-107_2081:108-544]	1	p3	(CTT)5	15	1	15
comp23967_c1_seq1_len=545_path=[1973:0-107_2081:108-544]	2	p3	(CTT)5	15	244	258
comp23971_c0_seq1_len=2112_path=[1:0-1613_1615:1614-2111]	1	p2	(TC)7	14	91	104
comp23980_c0_seq1_len=1477_path=[1:0-739_741:740-1476]	1	p3	(CTG)5	15	260	274
comp23982_c0_seq1_len=329_path=[29:0-328]	1	p3	(AAG)6	18	310	327
comp23990_c0_seq2_len=838_path=[1:0-197_199:198-837]	1	p3	(GTG)5	15	353	367
comp23990_c0_seq2_len=838_path=[1:0-197_199:198-837]	2	p3	(TGG)8	24	474	497
comp24008_c0_seq1_len=935_path=[49:0-199_249:200-225_1345:226-355_408:356-934]	1	p3	(TCA)5	15	9	23
comp24024_c0_seq1_len=1760_path=[1:0-1759]	1	p3	(TTC)6	18	84	101
comp24057_c0_seq1_len=275_path=[1:0-228_231:229-274]	1	p3	(CTT)6	18	256	273
comp24059_c0_seq1_len=2046_path=[1:0-1779_1781:1780-2045]	1	p2	(CT)10	20	70	89
comp24060_c0_seq1_len=1753_path=[1:0-620_622:621-798_800:799-845_847:846-870_872:871-894_896:895-1029_1031:1030-1752]	1	p2	(TC)6	12	136	147
comp24064_c0_seq1_len=234_path=[1:0-146_149:147-205_208:206-233]	1	p3	(AAG)8	24	211	234
comp24079_c0_seq1_len=4141_path=[1:0-1321_1326:1322-3842_3847:3843-3860_3865:3861-4140]	1	p3	(AAC)5	15	109	123
comp24093_c0_seq1_len=1683_path=[4:0-610_615:611-1682]	1	p2	(TC)10	20	1	20
comp24099_c0_seq1_len=236_path=[1:0-174_176:175-235]	1	p3	(TCT)7	21	216	236
comp24103_c0_seq1_len=1048_path=[1:0-813_815:814-1047]	1	p3	(GGC)7	21	572	592
comp24111_c0_seq1_len=1229_path=[1:0-1009_1011:1010-1228]	1	p2	(TA)6	12	1138	1149
comp24128_c0_seq1_len=382_path=[1:0-247_249:248-248_250:249-381]	1	p2	(GA)10	20	1	20
comp24137_c0_seq1_len=1286_path=[2:0-107_110:108-149_1342:150-150_153:151-237_240:238-1285]	1	p2	(TC)11	22	1	22
comp24137_c0_seq2_len=1244_path=[2:0-107_1342:108-108_153:109-195_240:196-1243]	1	p2	(TC)11	22	1	22
comp24137_c0_seq3_len=1199_path=[2:0-107_110:108-149_1342:150-150_240:151-1198]	1	p2	(TC)11	22	1	22
comp24137_c0_seq4_len=1157_path=[2:0-107_1342:108-108_240:109-1156]	1	p2	(TC)11	22	1	22
comp24143_c0_seq1_len=469_path=[4:0-468]	1	p2	(AT)7	14	13	26
comp24187_c0_seq1_len=328_path=[374:0-327]	1	p2	(TA)9	18	1	18
comp24208_c0_seq1_len=2396_path=[24:0-1790_1815:1791-2395]	1	p3	(ATT)6	18	2135	2152
comp24213_c0_seq1_len=884_path=[25:0-652_678:653-853_879:854-883]	1	p3	(GAA)7	21	1	21
comp24213_c0_seq2_len=1243_path=[25:0-652_1189:653-1242]	1	p3	(GAA)7	21	1	21
comp24214_c0_seq1_len=1459_path=[1:0-1458]	1	p2	(CT)6	12	56	67
comp24231_c0_seq1_len=271_path=[1:0-270]	1	p2	(AG)8	16	194	209
comp24259_c0_seq1_len=1344_path=[1:0-1343]	1	p3	(GCC)7	21	517	537
comp24260_c0_seq1_len=387_path=[1:0-75_77:76-172_174:173-386]	1	p3	(AGA)7	21	275	295
comp24260_c0_seq2_len=290_path=[1:0-75_174:76-289]	1	p3	(AGA)7	21	178	198
comp24264_c0_seq1_len=1461_path=[1:0-1460]	1	p3	(CCT)5	15	873	887
comp24266_c0_seq1_len=1814_path=[1:0-1813]	1	p3	(GAA)5	15	490	504
comp24271_c0_seq1_len=1105_path=[1:0-1104]	1	p3	(ACC)6	18	349	366
comp24317_c0_seq1_len=2938_path=[1:0-2937]	1	p3	(TGG)6	18	1088	1105
comp24327_c0_seq1_len=2035_path=[1:0-2034]	1	p2	(AT)10	20	1	20
comp24334_c0_seq1_len=980_path=[1:0-359_361:360-979]	1	p2	(CT)7	14	147	160
comp24344_c0_seq1_len=306_path=[1:0-110_112:111-173_175:174-305]	1	p3	(TTC)5	15	267	281
comp24412_c0_seq1_len=1302_path=[1:0-327_329:328-659_677:660-1301]	1	p3	(TTA)6	18	64	81
comp24450_c0_seq1_len=916_path=[1:0-403_765:404-659_1021:660-915]	1	p2	(TC)7	14	67	80
comp24450_c0_seq2_len=740_path=[1:0-403_405:404-739]	1	p2	(TC)7	14	67	80
comp24502_c0_seq2_len=573_path=[1:0-196_198:197-242_478:243-572]	1	p3	(TTC)5	15	551	565
comp24555_c0_seq1_len=218_path=[1:0-146_148:147-217]	1	p3	(CCG)6	18	195	212
comp24555_c0_seq2_len=315_path=[1:0-146_217:147-174_245:175-175_246:176-243_148:244-314]	1	p3	(CCG)6	18	292	309
comp24607_c0_seq1_len=1317_path=[20:0-733_754:734-1131_2137:1132-1316]	1	p3	(GAA)5	15	30	44
comp24607_c0_seq2_len=1844_path=[20:0-733_754:734-1131_1152:1132-1843]	1	p3	(GAA)5	15	30	44
comp24607_c0_seq3_len=1569_path=[20:0-733_1862:734-788_1917:789-985_754:986-1383_2137:1384-1568]	1	p3	(GAA)5	15	30	44
comp24607_c0_seq4_len=2096_path=[20:0-733_1862:734-788_1917:789-985_754:986-1383_1152:1384-2095]	1	p3	(GAA)5	15	30	44
comp24642_c0_seq1_len=812_path=[1:0-644_646:645-648_650:649-811]	1	p2	(GC)6	12	95	106
comp24729_c0_seq1_len=381_path=[1:0-380]	1	p3	(ACT)5	15	190	204
comp24767_c0_seq1_len=6010_path=[1:0-3129_3131:3130-6009]	1	p3	(TGC)5	15	2726	2740
comp24767_c0_seq1_len=6010_path=[1:0-3129_3131:3130-6009]	2	p3	(GAT)5	15	5161	5175
comp24796_c0_seq2_len=210_path=[316:0-28_128:29-137_237:138-209]	1	p3	(GGC)5	15	172	186
comp24807_c1_seq1_len=1838_path=[1:0-618_620:619-1837]	1	p2	(AG)6	12	249	260
comp24807_c1_seq1_len=1838_path=[1:0-618_620:619-1837]	2	p2	(GT)7	14	1735	1748
comp24850_c0_seq1_len=309_path=[6:0-308]	1	p2	(CT)10	20	1	20
comp25008_c0_seq1_len=271_path=[1:0-237_239:238-270]	1	p3	(TCT)5	15	109	123
comp25008_c0_seq2_len=516_path=[1:0-237_272:238-266_301:267-341_376:342-515]	1	p3	(TCT)5	15	109	123
comp25010_c0_seq1_len=458_path=[148:0-325_39:326-412_126:413-457]	1	p3	(TCT)5	15	434	448
comp25233_c0_seq2_len=415_path=[1:0-43_45:44-171_173:172-414]	1	p2	(TC)6	12	20	31
comp25319_c0_seq1_len=230_path=[1:0-78_80:79-229]	1	p2	(AC)6	12	85	96
comp25349_c0_seq1_len=1029_path=[1472:0-99_1328:100-243_547:244-1028]	1	p3	(CTT)5	15	1	15
comp25351_c0_seq1_len=627_path=[2:0-452_456:453-626]	1	c	(CCA)5cctccaccaccacct(CCA)5	45	1	45
comp25387_c0_seq1_len=265_path=[1:0-51_54:52-184_187:185-264]	1	p3	(GAG)5	15	113	127
comp25415_c0_seq1_len=381_path=[26:0-264_293:265-380]	1	c	(CA)11a(TC)6	35	9	43
comp25483_c0_seq1_len=296_path=[1:0-164_166:165-295]	1	p3	(ATA)6	18	9	26
comp25504_c0_seq2_len=434_path=[196:0-24_221:25-433]	1	p3	(TTG)5	15	116	130
comp25528_c1_seq1_len=392_path=[494:0-391]	1	p2	(GA)9	18	1	18
comp25550_c0_seq3_len=206_path=[186:0-151_517:152-205]	1	p3	(GGC)5	15	169	183
comp25647_c0_seq1_len=599_path=[1:0-148_150:149-189_191:190-190_192:191-598]	1	p3	(GGC)5	15	248	262
comp25712_c0_seq1_len=812_path=[1:0-349_367:350-811]	1	p2	(CG)6	12	668	679
comp25714_c0_seq1_len=1292_path=[1:0-887_889:888-1291]	1	p2	(TA)6	12	1195	1206
comp25763_c0_seq1_len=268_path=[205:0-138_467:139-145_345:146-267]	1	p3	(GCC)6	18	129	146
comp25789_c0_seq1_len=3625_path=[1:0-420_3425:421-424_3429:425-618_422:619-3624]	1	p3	(GAT)5	15	1504	1518
comp25789_c0_seq2_len=3427_path=[1:0-420_422:421-3426]	1	p3	(GAT)5	15	1306	1320
comp25821_c0_seq1_len=1966_path=[1:0-176_180:177-1965]	1	p2	(AT)10	20	1947	1966
comp25826_c0_seq2_len=624_path=[363:0-427_791:428-468_187:469-623]	1	p3	(AAG)5	15	272	286
comp25838_c0_seq1_len=854_path=[1:0-556_558:557-743_745:744-853]	1	p3	(TCT)5	15	80	94
comp25849_c0_seq1_len=969_path=[1:0-968]	1	p5	(CACAT)5	25	158	182
comp25935_c0_seq1_len=474_path=[66:0-213_281:214-473]	1	p2	(AT)7	14	1	14
comp25984_c0_seq1_len=560_path=[1:0-136_138:137-396_398:397-559]	1	p2	(GT)6	12	502	513
comp26061_c0_seq3_len=1378_path=[1:0-115_117:116-170_172:171-1377]	1	p3	(TCT)7	21	1	21
comp26061_c0_seq4_len=211_path=[1:0-115_1548:116-210]	1	p3	(TCT)7	21	1	21
comp26063_c0_seq1_len=245_path=[1:0-106_108:107-244]	1	p2	(CT)6	12	151	162
comp26167_c0_seq1_len=442_path=[1:0-441]	1	p3	(TCC)7	21	23	43
comp26182_c0_seq1_len=714_path=[1:0-265_267:266-713]	1	p2	(AG)7	14	470	483
comp26190_c0_seq1_len=359_path=[1:0-142_218:143-358]	1	p2	(TC)8	16	1	16
comp26222_c0_seq1_len=1568_path=[1:0-292_294:293-1567]	1	p3	(GAA)5	15	1375	1389
comp26258_c0_seq1_len=390_path=[1:0-103_120:104-208_225:209-389]	1	p2	(CA)6	12	233	244
comp26327_c0_seq1_len=500_path=[1:0-499]	1	p2	(TA)7	14	487	500
comp26342_c0_seq1_len=1119_path=[1:0-1118]	1	p2	(CT)8	16	25	40
comp26343_c0_seq1_len=488_path=[1:0-264_266:265-487]	1	p2	(AG)6	12	59	70
comp26343_c0_seq2_len=291_path=[1:0-264_489:265-290]	1	p2	(AG)6	12	59	70
comp26351_c0_seq1_len=224_path=[1:0-223]	1	p2	(AT)7	14	1	14
comp26354_c0_seq1_len=278_path=[1:0-114_116:115-277]	1	p3	(TTA)6	18	35	52
comp26354_c0_seq1_len=278_path=[1:0-114_116:115-277]	2	p3	(CTT)7	21	257	277
comp26388_c0_seq1_len=488_path=[1:0-223_225:224-239_241:240-322_489:323-416_418:417-487]	1	p3	(ACC)7	21	466	486
comp26392_c0_seq1_len=304_path=[1:0-146_148:147-303]	1	p2	(GA)8	16	73	88
comp26427_c0_seq1_len=523_path=[1:0-522]	1	p4	(CGCA)6	24	500	523
comp26428_c0_seq1_len=563_path=[1:0-562]	1	p3	(CAT)5	15	145	159
comp26462_c0_seq1_len=534_path=[1:0-510_641:511-533]	1	p3	(CCG)6	18	6	23
comp26462_c0_seq2_len=570_path=[1:0-510_512:511-569]	1	p3	(CCG)6	18	6	23
comp26486_c0_seq1_len=398_path=[1:0-397]	1	p3	(TGA)5	15	295	309
comp26517_c0_seq2_len=1115_path=[44:0-992_1037:993-1114]	1	p3	(GCA)7	21	1094	1114
comp26518_c0_seq1_len=307_path=[1:0-140_142:141-225_227:226-306]	1	p2	(GA)8	16	292	307
comp26544_c0_seq1_len=578_path=[1:0-11_13:12-577]	1	p2	(CA)6	12	110	121
comp26553_c0_seq1_len=302_path=[367:0-23_112:24-31_120:32-301]	1	p2	(TA)6	12	192	203
comp26553_c0_seq2_len=389_path=[1:0-110_112:111-118_120:119-388]	1	p2	(TA)6	12	279	290
comp26612_c0_seq1_len=647_path=[677:0-179_233:180-646]	1	p2	(TA)6	12	602	613
comp26612_c0_seq2_len=699_path=[1:0-229_231:230-231_233:232-698]	1	p2	(TA)6	12	654	665
comp26614_c0_seq2_len=507_path=[1:0-173_175:174-292_295:293-506]	1	p2	(GT)6	12	460	471
comp26617_c0_seq1_len=1148_path=[1:0-1003_1005:1004-1147]	1	p2	(GA)6	12	480	491
comp26697_c0_seq1_len=335_path=[1:0-123_125:124-334]	1	p2	(AT)9	18	200	217
comp26767_c0_seq1_len=535_path=[1:0-315_317:316-534]	1	p3	(GGC)5	15	171	185
comp26767_c0_seq2_len=340_path=[1:0-315_560:316-339]	1	p3	(GGC)5	15	171	185
comp26796_c0_seq1_len=837_path=[1:0-836]	1	p2	(TG)6	12	176	187
comp26847_c0_seq1_len=799_path=[1:0-798]	1	c	(TA)6tt(GA)9	32	328	359
comp26873_c0_seq1_len=529_path=[358:0-169_22:170-528]	1	p3	(GTG)5	15	110	124
comp26883_c0_seq1_len=992_path=[1:0-991]	1	p2	(CT)7	14	1	14
comp26884_c0_seq1_len=2826_path=[1:0-2324_2326:2325-2825]	1	p3	(CCT)6	18	388	405
comp26884_c0_seq2_len=2780_path=[1:0-2324_2827:2325-2779]	1	p3	(CCT)6	18	388	405
comp26885_c0_seq1_len=587_path=[1:0-586]	1	p3	(CGC)5	15	82	96
comp26890_c0_seq1_len=698_path=[1:0-306_308:307-697]	1	p2	(GT)7	14	399	412
comp26890_c0_seq2_len=415_path=[676:0-23_308:24-414]	1	p2	(GT)7	14	116	129
comp26933_c0_seq1_len=374_path=[1:0-54_57:55-373]	1	p3	(ATT)7	21	318	338
comp26959_c0_seq1_len=495_path=[1:0-469_804:470-494]	1	p3	(TTC)5	15	122	136
comp26959_c0_seq3_len=779_path=[1:0-469_471:470-537_539:538-778]	1	p3	(TTC)5	15	122	136
comp27000_c0_seq1_len=1278_path=[1:0-1277]	1	p3	(TCT)7	21	1	21
comp27085_c0_seq1_len=364_path=[1:0-55_483:56-66_164:67-363]	1	p2	(CT)6	12	207	218
comp27120_c0_seq1_len=878_path=[1:0-735_737:736-877]	1	p2	(CT)8	16	480	495
comp27134_c0_seq1_len=766_path=[1:0-98_100:99-442_444:443-765]	1	p2	(AC)6	12	685	696
comp27135_c0_seq1_len=561_path=[1:0-560]	1	p3	(TTC)6	18	175	192
comp27141_c0_seq1_len=393_path=[58:0-392]	1	p4	(TTAT)5	20	1	20
comp27193_c0_seq1_len=833_path=[1:0-427_429:428-452_722:453-532_802:533-582_454:583-583_455:584-832]	1	p2	(AG)8	16	167	182
comp27193_c0_seq2_len=703_path=[1:0-427_429:428-452_454:453-453_455:454-702]	1	p2	(AG)8	16	167	182
comp27193_c0_seq3_len=677_path=[1:0-427_455:428-676]	1	p2	(AG)8	16	167	182
comp27224_c0_seq1_len=869_path=[1:0-504_506:505-533_535:534-555_559:556-868]	1	p3	(CGG)7	21	202	222
comp27224_c0_seq2_len=534_path=[1:0-504_872:505-533]	1	p3	(CGG)7	21	202	222
comp27249_c0_seq1_len=236_path=[1:0-107_126:108-186_205:187-235]	1	p3	(GCC)5	15	1	15
comp27249_c0_seq1_len=236_path=[1:0-107_126:108-186_205:187-235]	2	p3	(CCT)7	21	215	235
comp27250_c0_seq1_len=249_path=[1:0-181_183:182-248]	1	p2	(AT)6	12	115	126
comp27281_c0_seq1_len=672_path=[1:0-508_510:509-671]	1	p3	(GGA)7	21	650	670
comp27329_c0_seq1_len=293_path=[1:0-169_171:170-175_177:176-181_949:182-199_851:200-292]	1	p2	(CT)10	20	273	292
comp27342_c0_seq1_len=415_path=[1:0-93_95:94-414]	1	p2	(CT)6	12	378	389
comp27448_c0_seq1_len=1019_path=[1:0-79_81:80-121_123:122-1018]	1	p2	(AT)9	18	1001	1018
comp27471_c0_seq1_len=288_path=[563:0-91_390:92-287]	1	p3	(CCG)5	15	268	282
comp27471_c0_seq3_len=585_path=[1:0-378_380:379-380_382:381-388_390:389-584]	1	p3	(CCG)5	15	565	579
comp27498_c0_seq1_len=548_path=[1:0-136_138:137-547]	1	p3	(TAT)5	15	275	289
comp27503_c0_seq2_len=644_path=[1:0-405_407:406-643]	1	p4	(TGAG)5	20	1	20
comp27540_c0_seq3_len=1311_path=[1:0-102_104:103-647_649:648-1310]	1	p2	(GA)8	16	84	99
comp27555_c0_seq1_len=485_path=[1:0-148_150:149-484]	1	p3	(TTC)5	15	440	454
comp27736_c0_seq1_len=363_path=[1:0-362]	1	p3	(GAG)7	21	1	21
comp27753_c0_seq1_len=599_path=[1:0-475_637:476-487_489:488-598]	1	p2	(TC)6	12	24	35
comp27791_c0_seq1_len=566_path=[1:0-11_13:12-374_376:375-565]	1	p2	(TC)10	20	1	20
comp27793_c0_seq1_len=272_path=[1:0-170_321:171-271]	1	p2	(TG)6	12	165	176
comp27860_c0_seq1_len=281_path=[1:0-280]	1	p3	(CTT)6	18	262	279
comp27882_c0_seq1_len=1233_path=[1:0-251_253:252-1102_1104:1103-1232]	1	p3	(TCT)5	15	182	196
comp27882_c0_seq3_len=275_path=[1:0-251_1366:252-274]	1	p3	(TCT)5	15	182	196
comp27974_c0_seq1_len=318_path=[1:0-47_49:48-294_403:295-317]	1	p3	(GAA)6	18	1	18
comp27974_c0_seq2_len=340_path=[1:0-47_49:48-294_404:295-314_333:315-339]	1	p3	(GAA)6	18	1	18
comp27998_c0_seq1_len=541_path=[1:0-540]	1	p4	(CCCT)5	20	212	231
comp28096_c0_seq1_len=550_path=[1:0-549]	1	p3	(ATT)6	18	48	65
comp28160_c0_seq1_len=289_path=[1:0-24_26:25-288]	1	p3	(ATT)6	18	235	252
comp28172_c0_seq1_len=396_path=[1:0-183_185:184-395]	1	p2	(TA)6	12	331	342
comp28194_c0_seq1_len=909_path=[1:0-908]	1	p2	(TA)9	18	715	732
comp28218_c0_seq1_len=234_path=[1:0-233]	1	p3	(CTT)5	15	59	73
comp28282_c0_seq1_len=331_path=[1:0-330]	1	p3	(CAG)6	18	3	20
comp28298_c0_seq1_len=880_path=[929:0-145_1090:146-245_318:246-879]	1	p4	(TGTT)5	20	226	245
comp28314_c0_seq1_len=648_path=[1:0-122_124:123-647]	1	p3	(TAT)6	18	1	18
comp28320_c0_seq1_len=1182_path=[171:0-1181]	1	p3	(AGA)5	15	707	721
comp28364_c0_seq1_len=612_path=[1:0-354_356:355-611]	1	p3	(TGA)6	18	312	329
comp28385_c0_seq2_len=1178_path=[1:0-833_835:834-1177]	1	p3	(ACC)5	15	903	917
comp28439_c0_seq1_len=290_path=[113:0-37_479:38-71_186:72-289]	1	p2	(TA)6	12	197	208
comp28439_c0_seq2_len=253_path=[151:0-34_186:35-252]	1	p2	(TA)6	12	160	171
comp28596_c0_seq1_len=1433_path=[1:0-310_312:311-901_917:902-1432]	1	p3	(CAA)5	15	583	597
comp28604_c0_seq1_len=717_path=[1:0-117_119:118-586_604:587-716]	1	p3	(ATT)6	18	698	715
comp28610_c0_seq1_len=268_path=[8:0-267]	1	p2	(CT)9	18	20	37
comp28611_c0_seq2_len=573_path=[1:0-52_54:53-122_139:123-414_431:415-572]	1	p3	(TAT)5	15	451	465
comp28732_c0_seq1_len=352_path=[1:0-351]	1	p2	(CA)6	12	241	252
comp28737_c0_seq1_len=919_path=[1:0-192_195:193-918]	1	p2	(TA)9	18	787	804
comp28807_c0_seq1_len=279_path=[1:0-254_299:255-278]	1	p3	(TTA)6	18	5	22
comp28807_c0_seq2_len=280_path=[1:0-254_256:255-279]	1	p3	(TTA)6	18	5	22
comp28851_c0_seq1_len=630_path=[1:0-408_412:409-629]	1	p2	(TC)10	20	1	20
comp28853_c0_seq1_len=1302_path=[1:0-1301]	1	p3	(TGC)6	18	577	594
comp28935_c0_seq1_len=503_path=[1:0-15_17:16-502]	1	p4	(TACA)5	20	312	331
comp28941_c0_seq1_len=1358_path=[1:0-310_312:311-1357]	1	p3	(GCA)5	15	18	32
comp28941_c0_seq2_len=1430_path=[1:0-310_1358:311-349_1397:350-382_312:383-1429]	1	p3	(GCA)5	15	18	32
comp28956_c0_seq1_len=229_path=[1:0-96_98:97-134_136:135-228]	1	p2	(AG)11	22	208	229
comp29011_c0_seq1_len=259_path=[1:0-67_69:68-258]	1	p3	(AGA)6	18	16	33
comp29011_c0_seq2_len=378_path=[1:0-67_257:68-84_274:85-186_69:187-377]	1	p3	(AGA)6	18	16	33
comp29011_c0_seq3_len=361_path=[1:0-67_274:68-169_69:170-360]	1	p3	(AGA)6	18	16	33
comp29022_c0_seq1_len=520_path=[1:0-517_621:518-519]	1	p3	(GGA)6	18	360	377
comp29022_c0_seq2_len=602_path=[1:0-517_519:518-519_521:520-565_585:566-601]	1	p3	(GGA)6	18	360	377
comp29037_c0_seq1_len=209_path=[1:0-117_119:118-175_177:176-208]	1	c	(TC)8tgatttatcaatctctctctgcctctgcaaaattcactccttcaaatgcgagattcctctctctcttcgtaagtcaccaa(TC)11	118	92	209
comp29044_c0_seq1_len=353_path=[28:0-150_179:151-300_329:301-352]	1	p2	(AG)7	14	11	24
comp29044_c0_seq1_len=353_path=[28:0-150_179:151-300_329:301-352]	2	p2	(TC)9	18	208	225
comp29095_c0_seq1_len=520_path=[3:0-94_98:95-519]	1	p3	(TTC)7	21	1	21
comp29095_c0_seq2_len=726_path=[3:0-94_545:95-279_730:280-300_98:301-725]	1	p3	(TTC)7	21	1	21
comp29165_c0_seq1_len=255_path=[1:0-39_41:40-254]	1	p3	(AAG)5	15	12	26
comp29176_c0_seq1_len=885_path=[1:0-473_475:474-564_566:565-884]	1	p2	(TA)6	12	210	221
comp29176_c0_seq2_len=588_path=[1:0-473_475:474-564_933:565-587]	1	p2	(TA)6	12	210	221
comp29232_c0_seq1_len=496_path=[1:0-184_186:185-495]	1	p2	(TC)10	20	477	496
comp29271_c0_seq1_len=848_path=[1:0-847]	1	p3	(TTA)5	15	298	312
comp29346_c0_seq1_len=419_path=[1:0-107_109:108-220_222:221-221_223:222-418]	1	p3	(TCT)7	21	398	418
comp29361_c0_seq1_len=449_path=[1:0-337_339:338-448]	1	p2	(TA)10	20	1	20
comp29410_c0_seq1_len=346_path=[1:0-345]	1	p3	(AAG)6	18	167	184
comp29419_c0_seq1_len=561_path=[1:0-560]	1	p3	(AAT)7	21	1	21
comp29419_c0_seq1_len=561_path=[1:0-560]	2	p3	(AAT)5	15	535	549
comp29438_c0_seq1_len=284_path=[1:0-283]	1	p3	(CAG)5	15	102	116
comp29509_c0_seq1_len=409_path=[1:0-169_171:170-408]	1	p2	(AT)9	18	359	376
comp29575_c0_seq1_len=773_path=[1:0-647_649:648-772]	1	p3	(AGT)5	15	360	374
comp29630_c0_seq1_len=207_path=[125:0-168_21:169-206]	1	p2	(TA)10	20	1	20
comp29639_c0_seq1_len=257_path=[1:0-55_57:56-86_88:87-99_101:100-256]	1	p3	(GAA)7	21	234	254
comp29684_c0_seq1_len=255_path=[221:0-94_84:95-118_108:119-254]	1	p3	(TAT)5	15	1	15
comp29690_c0_seq1_len=344_path=[1:0-211_213:212-215_217:216-343]	1	p3	(CCG)5	15	22	36
comp29693_c0_seq1_len=586_path=[1:0-440_444:441-562_822:563-585]	1	p3	(AAT)6	18	377	394
comp29716_c0_seq1_len=3414_path=[1:0-3413]	1	c	(CTG)7gtggtggtgccgatgatgatgatgaggatcaggacactcccttgcaagaaataaaccccaacatggagttagaggaggaaagcc(AGA)5	120	669	788
comp29804_c0_seq2_len=1026_path=[1:0-490_935:491-606_1051:607-633_492:634-1025]	1	p3	(TTC)5	15	576	590
comp29818_c0_seq1_len=274_path=[1:0-202_219:203-273]	1	p2	(TG)6	12	105	116
comp29851_c0_seq1_len=1015_path=[1:0-429_431:430-1014]	1	p3	(GGC)5	15	534	548
comp29883_c0_seq1_len=457_path=[587:0-24_85:25-432_566:433-456]	1	p3	(TTA)5	15	271	285
comp29883_c0_seq2_len=530_path=[587:0-24_85:25-432_493:433-505_566:506-529]	1	p3	(TTA)5	15	271	285
comp29883_c0_seq3_len=516_path=[1:0-83_85:84-491_566:492-515]	1	p3	(TTA)5	15	330	344
comp29883_c0_seq4_len=589_path=[1:0-83_85:84-491_493:492-564_566:565-588]	1	p3	(TTA)5	15	330	344
comp29888_c0_seq1_len=353_path=[1:0-234_236:235-352]	1	c	(GT)7ttgtctatatgtgt(TG)11	50	44	93
comp29895_c0_seq2_len=891_path=[1:0-344_346:345-890]	1	p3	(CAA)5	15	875	889
comp29919_c0_seq2_len=622_path=[1:0-252_254:253-536_538:537-621]	1	p2	(TA)6	12	338	349
comp29945_c0_seq1_len=512_path=[1:0-119_139:120-511]	1	p3	(GCT)5	15	2	16
comp29999_c0_seq1_len=613_path=[1:0-517_519:518-519_521:520-612]	1	p2	(TC)6	12	26	37
comp30022_c0_seq1_len=267_path=[1:0-177_179:178-216_218:217-266]	1	p3	(AGA)5	15	75	89
comp30051_c0_seq1_len=613_path=[1:0-65_67:66-160_162:161-263_265:264-612]	1	p2	(TC)9	18	1	18
comp30051_c0_seq2_len=518_path=[1:0-65_162:66-168_265:169-517]	1	p2	(TC)9	18	1	18
comp30091_c0_seq2_len=413_path=[1:0-164_166:165-278_280:279-412]	1	p2	(GA)6	12	172	183
comp30092_c0_seq1_len=258_path=[136:0-226_363:227-234_515:235-257]	1	p3	(CCA)5	15	10	24
comp30092_c0_seq1_len=258_path=[136:0-226_363:227-234_515:235-257]	2	c	(CCA)5caaccagcaaactcc(CCA)5gctaactct(CCA)5	69	178	246
comp30131_c0_seq1_len=679_path=[1:0-212_214:213-678]	1	p2	(AT)7	14	67	80
comp30198_c0_seq1_len=559_path=[1:0-460_475:461-558]	1	p2	(GA)8	16	276	291
comp30202_c0_seq1_len=1153_path=[1:0-1152]	1	p3	(CCT)5	15	463	477
comp30310_c0_seq2_len=575_path=[1958:0-101_452:102-574]	1	p2	(TA)6	12	34	45
comp30324_c0_seq1_len=657_path=[1:0-528_530:529-656]	1	p2	(CT)6	12	124	135
comp30324_c0_seq3_len=924_path=[1:0-528_658:529-761_891:762-923]	1	p2	(CT)6	12	124	135
comp30324_c0_seq5_len=787_path=[1:0-528_658:529-761_1053:762-786]	1	p2	(CT)6	12	124	135
comp30403_c0_seq1_len=571_path=[23:0-91_115:92-143_746:144-144_209:145-570]	1	p2	(TA)7	14	529	542
comp30403_c0_seq2_len=449_path=[1:0-21_746:22-22_209:23-448]	1	p2	(TA)7	14	407	420
comp30410_c0_seq1_len=451_path=[1:0-220_483:221-450]	1	p3	(CTT)6	18	161	178
comp30410_c0_seq2_len=482_path=[1:0-220_222:221-481]	1	p3	(CTT)6	18	161	178
comp30423_c0_seq1_len=579_path=[1:0-309_311:310-456_458:457-578]	1	p3	(TAT)7	21	1	21
comp30423_c0_seq2_len=333_path=[1:0-309_636:310-332]	1	p3	(TAT)7	21	1	21
comp30441_c0_seq1_len=532_path=[1:0-137_139:138-531]	1	p2	(TC)7	14	9	22
comp30451_c0_seq1_len=226_path=[1:0-125_142:126-155_187:156-225]	1	p4	(ATTT)5	20	13	32
comp30567_c0_seq1_len=319_path=[210:0-246_557:247-250_461:251-318]	1	p2	(TC)6	12	272	283
comp30658_c0_seq3_len=752_path=[285:0-19_305:20-378_664:379-402_1157:403-751]	1	p3	(GCC)5	15	425	439
comp30701_c0_seq2_len=488_path=[52:0-182_235:183-487]	1	p3	(CCA)8	24	3	26
comp30701_c0_seq3_len=664_path=[52:0-182_560:183-282_660:283-358_235:359-663]	1	p3	(CCA)8	24	3	26
comp30738_c0_seq1_len=1583_path=[1:0-1070_1072:1071-1104_1106:1105-1582]	1	p2	(GC)6	12	232	243
comp30756_c0_seq1_len=219_path=[422:0-5_129:6-13_430:14-35_158:36-136_259:137-143_48:144-218]	1	p3	(AAC)5	15	167	181
comp30765_c0_seq1_len=449_path=[1:0-87_89:88-114_584:115-448]	1	p2	(CA)7	14	1	14
comp30772_c0_seq1_len=480_path=[1:0-418_765:419-479]	1	p2	(GA)6	12	69	80
comp30772_c0_seq2_len=576_path=[1:0-418_420:419-512_514:513-549_561:550-575]	1	p2	(GA)6	12	69	80
comp30803_c0_seq1_len=706_path=[1:0-456_459:457-705]	1	p3	(AGG)6	18	76	93
comp30833_c0_seq1_len=2045_path=[1:0-1186_1188:1187-2044]	1	p3	(TGG)5	15	1	15
comp30833_c0_seq2_len=2185_path=[1:0-1186_2067:1187-1326_1188:1327-2184]	1	p3	(TGG)5	15	1	15
comp30850_c0_seq3_len=895_path=[2:0-792_1940:793-894]	1	p2	(CT)11	22	1	22
comp30857_c0_seq1_len=1004_path=[1:0-810_1134:811-1003]	1	p3	(CAT)6	18	353	370
comp30864_c0_seq1_len=1448_path=[1:0-1447]	1	p2	(TC)9	18	1	18
comp30865_c0_seq1_len=1119_path=[1:0-234_236:235-272_274:273-560_562:561-624_626:625-1118]	1	c	(CT)10t(TC)11	43	120	162
comp30875_c1_seq1_len=1507_path=[2080:0-1506]	1	p2	(CT)6	12	240	251
comp30881_c0_seq1_len=1731_path=[1:0-1730]	1	p2	(AG)11	22	1	22
comp30902_c0_seq1_len=629_path=[25:0-132_158:133-158_512:159-628]	1	p3	(CCA)5	15	50	64
comp30902_c0_seq3_len=463_path=[25:0-132_158:133-158_184:159-300_326:301-330_356:331-380_406:381-462]	1	p3	(CCA)5	15	50	64
comp30907_c0_seq1_len=806_path=[1:0-253_255:254-260_262:261-805]	1	p2	(TC)6	12	232	243
comp30927_c0_seq1_len=828_path=[1:0-827]	1	p2	(TC)6	12	23	34
comp30938_c0_seq1_len=417_path=[1:0-53_55:54-93_95:94-246_248:247-416]	1	p3	(TCT)7	21	1	21
comp30939_c0_seq1_len=1118_path=[1:0-1117]	1	p3	(GAT)5	15	397	411
comp30952_c0_seq1_len=1896_path=[1:0-431_433:432-437_444:438-1300_1307:1301-1345_2255:1346-1364_1352:1365-1895]	1	p2	(AT)6	12	1475	1486
comp30952_c0_seq2_len=2042_path=[1:0-431_433:432-437_444:438-1300_1307:1301-1345_2255:1346-1364_1972:1365-1510_1352:1511-2041]	1	p2	(AT)6	12	1621	1632
comp30952_c0_seq3_len=1877_path=[1:0-431_433:432-437_444:438-1300_1307:1301-1345_1352:1346-1876]	1	p2	(AT)6	12	1456	1467
comp30952_c0_seq4_len=1832_path=[1:0-431_433:432-437_444:438-1300_1352:1301-1831]	1	p2	(AT)6	12	1411	1422
comp30953_c0_seq1_len=492_path=[1:0-182_184:183-184_186:185-491]	1	c	(TC)10tttttgccctatctcatagggtttctc(CT)8	63	1	63
comp30962_c0_seq1_len=920_path=[1:0-833_835:834-919]	1	p3	(ACA)5	15	176	190
comp30970_c0_seq1_len=1012_path=[1:0-337_843:338-502_339:503-771_608:772-984_821:985-1011]	1	p3	(AAC)6	18	986	1003
comp30970_c0_seq2_len=847_path=[1:0-337_339:338-606_608:607-819_821:820-846]	1	p3	(AAC)6	18	821	838
comp30972_c0_seq1_len=659_path=[1:0-409_411:410-500_502:501-530_532:531-562_564:563-658]	1	p2	(TA)10	20	1	20
comp30972_c0_seq2_len=526_path=[1:0-409_411:410-500_859:501-525]	1	p2	(TA)10	20	1	20
comp30972_c0_seq3_len=661_path=[1:0-409_660:410-564_564:565-660]	1	p2	(TA)10	20	1	20
comp30979_c0_seq1_len=1729_path=[24:0-791_816:792-1728]	1	p2	(CT)8	16	2	17
comp30979_c0_seq2_len=815_path=[24:0-791_1863:792-814]	1	p2	(CT)8	16	2	17
comp31005_c0_seq1_len=1715_path=[1:0-1714]	1	p2	(TC)7	14	216	229
comp31024_c0_seq1_len=1564_path=[1:0-298_300:299-1013_1015:1014-1563]	1	p3	(CCT)7	21	817	837
comp31024_c0_seq2_len=1738_path=[1:0-298_1738:299-383_300:384-1098_1605:1099-1187_1015:1188-1737]	1	p3	(CCT)7	21	902	922
comp31024_c0_seq3_len=1649_path=[1:0-298_1738:299-383_300:384-1098_1015:1099-1648]	1	p3	(CCT)7	21	902	922
comp31024_c0_seq4_len=1653_path=[1:0-298_300:299-1013_1605:1014-1102_1015:1103-1652]	1	p3	(CCT)7	21	817	837
comp31029_c0_seq1_len=2983_path=[2793:0-2215_1257:2216-2241_1283:2242-2982]	1	p2	(CT)7	14	878	891
comp31029_c0_seq2_len=2071_path=[1:0-77_79:78-81_86:82-1252_1257:1253-1278_2024:1279-2070]	1	p4	(AAAG)6	24	79	102
comp31029_c0_seq2_len=2071_path=[1:0-77_79:78-81_86:82-1252_1257:1253-1278_2024:1279-2070]	2	p2	(AT)6	12	1739	1750
comp31036_c0_seq1_len=2532_path=[1:0-397_399:398-399_401:400-950_952:951-954_956:955-2531]	1	p2	(AC)6	12	207	218
comp31046_c0_seq1_len=2147_path=[1:0-939_941:940-971_973:972-1335_1337:1336-1550_1552:1551-2146]	1	p3	(ATC)5	15	678	692
comp31046_c0_seq2_len=2115_path=[1:0-939_973:940-1303_1337:1304-1518_1552:1519-2114]	1	p3	(ATC)5	15	678	692
comp31167_c0_seq1_len=552_path=[891:0-455_1347:456-457_1349:458-494_1801:495-498_1390:499-501_68:502-521_1824:522-525_54:526-540_1835:541-548_1843:549-551]	1	p3	(TCA)5	15	396	410
comp31167_c0_seq2_len=1348_path=[891:0-455_1347:456-457_1349:458-494_1801:495-498_1390:499-501_68:502-521_1824:522-525_92:526-1347]	1	p3	(TCA)5	15	396	410
comp31171_c0_seq1_len=1159_path=[1:0-1158]	1	p2	(AC)10	20	1054	1073
comp31174_c0_seq1_len=209_path=[2:0-183_186:184-208]	1	p2	(TC)10	20	1	20
comp31174_c0_seq2_len=207_path=[2:0-183_308:184-206]	1	p2	(TC)10	20	1	20
comp31181_c0_seq1_len=662_path=[1:0-269_271:270-593_595:594-661]	1	p2	(AG)9	18	412	429
comp31185_c0_seq1_len=1912_path=[1:0-217_219:218-1911]	1	p3	(CTT)6	18	168	185
comp31185_c0_seq2_len=1939_path=[1:0-217_1911:218-244_219:245-1938]	1	p3	(CTT)6	18	168	185
comp31193_c0_seq1_len=1270_path=[1336:0-192_281:193-446_535:447-1181_1271:1182-1269]	1	p3	(CGC)6	18	494	511
comp31193_c0_seq2_len=1357_path=[1:0-279_281:280-533_535:534-1268_1271:1269-1356]	1	p3	(CGC)6	18	581	598
comp31198_c1_seq1_len=1529_path=[595:0-1058_1672:1059-1528]	1	p4	(TCTT)6	24	1	24
comp31198_c1_seq2_len=1544_path=[595:0-1058_2206:1059-1059_1658:1060-1073_1672:1074-1543]	1	p4	(TCTT)6	24	1	24
comp31199_c1_seq1_len=3849_path=[1653:0-3702_1530:3703-3848]	1	c	(CT)10ttcgttctt(TC)6	41	1	41
comp31214_c0_seq5_len=1051_path=[72:0-79_152:80-230_303:231-980_1053:981-1050]	1	p3	(CTT)7	21	1	21
comp31221_c0_seq1_len=1431_path=[1:0-442_444:443-1430]	1	p3	(AAG)7	21	1	21
comp31229_c0_seq1_len=1516_path=[1:0-808_810:809-826_828:827-1021_1023:1022-1515]	1	p2	(GA)6	12	63	74
comp31229_c0_seq2_len=1498_path=[1:0-808_828:809-1003_1023:1004-1497]	1	p2	(GA)6	12	63	74
comp31242_c0_seq1_len=237_path=[1:0-125_239:126-155_156:156-236]	1	p3	(ATA)7	21	1	21
comp31259_c0_seq1_len=543_path=[1:0-63_743:64-64_66:65-82_84:83-542]	1	p3	(CCT)7	21	1	21
comp31264_c0_seq1_len=1335_path=[1:0-656_658:657-696_698:697-827_829:828-1334]	1	p3	(GAT)5	15	9	23
comp31264_c0_seq2_len=1295_path=[1:0-656_698:657-787_829:788-1294]	1	p3	(GAT)5	15	9	23
comp31264_c0_seq3_len=1385_path=[1:0-656_698:657-787_1335:788-874_1422:875-877_829:878-1384]	1	p3	(GAT)5	15	9	23
comp31279_c0_seq1_len=1104_path=[1:0-1103]	1	p2	(TC)9	18	99	116
comp31286_c0_seq1_len=478_path=[1:0-392_394:393-477]	1	p3	(AGG)7	21	1	21
comp31286_c0_seq3_len=419_path=[1:0-392_684:393-418]	1	p3	(AGG)7	21	1	21
comp31295_c0_seq1_len=731_path=[1:0-183_185:184-730]	1	p3	(AAC)7	21	387	407
comp31300_c0_seq1_len=1804_path=[1:0-1073_1075:1074-1076_1078:1077-1130_1132:1131-1461_1463:1462-1803]	1	p3	(ATG)5	15	129	143
comp31312_c1_seq1_len=1382_path=[1211:0-966_2178:967-1381]	1	p2	(GA)8	16	1163	1178
comp31322_c0_seq1_len=1198_path=[1:0-387_389:388-1197]	1	p2	(GA)6	12	213	224
comp31333_c0_seq1_len=737_path=[1:0-736]	1	p3	(CTT)5	15	77	91
comp31334_c0_seq1_len=1021_path=[1:0-884_886:885-893_895:894-1020]	1	p2	(CT)11	22	996	1017
comp31347_c0_seq1_len=2496_path=[1:0-798_800:799-2495]	1	p2	(TC)9	18	275	292
comp31377_c0_seq1_len=1486_path=[1:0-349_351:350-709_712:710-1485]	1	p3	(TCT)6	18	256	273
comp31382_c0_seq1_len=996_path=[1:0-298_300:299-299_301:300-995]	1	c	(GGT)5tacaacggcggtggaggaggatatggaggaggccgccgtgaaggtagaggaggtggctataaccgcagc(GGT)5	99	506	604
comp31382_c0_seq2_len=1277_path=[1:0-298_1014:299-447_1183:448-579_300:580-580_301:581-1276]	1	c	(GGT)5tacaacggcggtggaggaggatatggaggaggccgccgtgaaggtagaggaggtggctataaccgcagc(GGT)5	99	787	885
comp31382_c0_seq3_len=1144_path=[1:0-298_1014:299-447_301:448-1143]	1	c	(GGT)5tacaacggcggtggaggaggatatggaggaggccgccgtgaaggtagaggaggtggctataaccgcagc(GGT)5	99	654	752
comp31435_c0_seq1_len=2911_path=[1:0-580_582:581-2910]	1	p2	(CT)8	16	178	193
comp31435_c0_seq1_len=2911_path=[1:0-580_582:581-2910]	2	c	(TGC)5(CGC)6	33	584	616
comp31437_c0_seq1_len=778_path=[859:0-94_151:95-777]	1	p2	(TC)6	12	31	42
comp31437_c0_seq2_len=308_path=[859:0-94_999:95-307]	1	p2	(TC)6	12	31	42
comp31441_c0_seq2_len=371_path=[1:0-55_57:56-80_282:81-370]	1	c	(AC)10at(AC)6	34	216	249
comp31447_c0_seq1_len=460_path=[1:0-83_85:84-249_251:250-293_295:294-459]	1	p2	(GA)10	20	1	20
comp31464_c0_seq1_len=4385_path=[1:0-671_673:672-674_678:675-2064_2068:2065-4384]	1	p3	(CAG)8	24	673	696
comp31473_c0_seq1_len=1054_path=[1:0-450_1055:451-492_1097:493-493_495:494-496_498:497-1053]	1	p3	(CAG)6	18	223	240
comp31479_c0_seq1_len=2001_path=[1:0-911_913:912-1977_2270:1978-2000]	1	p3	(GAA)7	21	1	21
comp31479_c0_seq2_len=2103_path=[1:0-911_913:912-1977_1979:1978-2102]	1	p3	(GAA)7	21	1	21
comp31479_c0_seq3_len=1031_path=[1:0-911_2134:912-1030]	1	p3	(GAA)7	21	1	21
comp31480_c0_seq1_len=979_path=[1:0-492_494:493-978]	1	p3	(AAC)6	18	197	214
comp31481_c0_seq1_len=1152_path=[1:0-1151]	1	p3	(CGA)5	15	87	101
comp31483_c0_seq1_len=1298_path=[1:0-572_1259:573-670_574:671-1297]	1	p2	(AG)10	20	1	20
comp31483_c0_seq2_len=1200_path=[1:0-572_574:573-1199]	1	p2	(AG)10	20	1	20
comp31484_c1_seq1_len=1104_path=[1:0-1103]	1	p3	(CAG)5	15	271	285
comp31519_c0_seq1_len=2027_path=[1:0-460_462:461-1403_1405:1404-2026]	1	p3	(TTC)6	18	470	487
comp31528_c0_seq1_len=284_path=[1:0-11_13:12-187_353:188-203_223:204-283]	1	p2	(CT)10	20	3	22
comp31554_c0_seq1_len=2567_path=[1:0-2566]	1	p2	(CT)7	14	117	130
comp31565_c0_seq2_len=742_path=[1:0-165_967:166-182_184:183-256_258:257-259_261:260-479_481:480-741]	1	p2	(CT)9	18	201	218
comp31585_c0_seq1_len=1021_path=[1:0-581_583:582-592_594:593-1020]	1	p3	(CAG)6	18	262	279
comp31600_c0_seq1_len=1020_path=[1311:0-471_627:472-515_1806:516-698_854:699-1019]	1	p2	(AG)9	18	8	25
comp31600_c0_seq1_len=1020_path=[1311:0-471_627:472-515_1806:516-698_854:699-1019]	2	p3	(GAA)5	15	158	172
comp31600_c0_seq2_len=1174_path=[1:0-625_627:626-669_671:670-852_854:853-1173]	1	p2	(GA)6	12	166	177
comp31617_c0_seq1_len=224_path=[1:0-223]	1	p2	(AG)7	14	114	127
comp31618_c0_seq1_len=1773_path=[1:0-1772]	1	p2	(CT)9	18	1	18
comp31623_c0_seq1_len=587_path=[1731:0-19_1019:20-77_1077:78-586]	1	p2	(AT)11	22	565	586
comp31623_c0_seq2_len=1710_path=[1:0-337_339:338-357_359:358-1017_1019:1018-1075_1585:1076-1200_1077:1201-1709]	1	p3	(GGA)5	15	328	342
comp31623_c0_seq2_len=1710_path=[1:0-337_339:338-357_359:358-1017_1019:1018-1075_1585:1076-1200_1077:1201-1709]	2	p2	(AT)11	22	1688	1709
comp31623_c0_seq3_len=1565_path=[1:0-337_359:338-997_1019:998-1055_1077:1056-1564]	1	p2	(AT)11	22	1543	1564
comp31623_c0_seq4_len=1690_path=[1:0-337_359:338-997_1019:998-1055_1585:1056-1180_1077:1181-1689]	1	p2	(AT)11	22	1668	1689
comp31623_c0_seq5_len=1585_path=[1:0-337_339:338-357_359:358-1017_1019:1018-1075_1077:1076-1584]	1	p3	(GGA)5	15	328	342
comp31623_c0_seq5_len=1585_path=[1:0-337_339:338-357_359:358-1017_1019:1018-1075_1077:1076-1584]	2	p2	(AT)11	22	1563	1584
comp31632_c0_seq1_len=1936_path=[9:0-546_556:547-731_741:732-1353_1363:1354-1418_1428:1419-1935]	1	p3	(GCA)5	15	1	15
comp31632_c0_seq1_len=1936_path=[9:0-546_556:547-731_741:732-1353_1363:1354-1418_1428:1419-1935]	2	p3	(GCT)5	15	1082	1096
comp31641_c0_seq1_len=4956_path=[1:0-1734_1736:1735-3993_3995:3994-4483_4485:4484-4955]	1	p3	(TGG)5	15	933	947
comp31641_c0_seq3_len=4466_path=[1:0-1734_1736:1735-3993_4485:3994-4465]	1	p3	(TGG)5	15	933	947
comp31656_c0_seq1_len=999_path=[1:0-908_910:909-998]	1	p3	(GCA)6	18	289	306
comp31656_c0_seq1_len=999_path=[1:0-908_910:909-998]	2	p3	(ACA)6	18	753	770
comp31656_c0_seq1_len=999_path=[1:0-908_910:909-998]	3	p3	(CAG)7	21	977	997
comp31658_c0_seq1_len=286_path=[1:0-151_153:152-211_213:212-285]	1	p2	(AT)10	20	267	286
comp31675_c0_seq1_len=1093_path=[1:0-362_1195:363-366_1199:367-816_818:817-1092]	1	p3	(CTC)5	15	306	320
comp31698_c0_seq1_len=1631_path=[1:0-412_414:413-1630]	1	p3	(ATT)7	21	1	21
comp31698_c0_seq2_len=1753_path=[1:0-412_1630:413-494_1712:495-534_414:535-1752]	1	p3	(ATT)7	21	1	21
comp31703_c0_seq1_len=2017_path=[1:0-2016]	1	p2	(CA)10	20	6	25
comp31712_c0_seq1_len=2423_path=[1:0-2014_2017:2015-2422]	1	p3	(CCG)5	15	256	270
comp31737_c0_seq1_len=2738_path=[1:0-571_577:572-1878_1924:1879-2737]	1	p2	(AG)6	12	44	55
comp31737_c0_seq2_len=2778_path=[1:0-571_577:572-1878_1884:1879-1918_1924:1919-2777]	1	p2	(AG)6	12	44	55
comp31739_c0_seq1_len=502_path=[12:0-216_472:217-313_231:314-501]	1	p2	(AG)10	20	1	20
comp31739_c0_seq3_len=407_path=[12:0-216_229:217-218_231:219-406]	1	p2	(AG)10	20	1	20
comp31760_c0_seq2_len=2862_path=[2:0-2144_2147:2145-2180_2183:2181-2861]	1	p2	(TC)11	22	1	22
comp31769_c0_seq1_len=2613_path=[1:0-1132_1134:1133-2612]	1	p2	(AG)7	14	99	112
comp31802_c0_seq1_len=693_path=[1:0-323_325:324-341_343:342-692]	1	p3	(AGA)7	21	1	21
comp31821_c0_seq1_len=2486_path=[1:0-89_91:90-92_94:93-2485]	1	p3	(CCA)5	15	152	166
comp31844_c0_seq1_len=3164_path=[1:0-1365_1367:1366-1978_1980:1979-2028_2030:2029-2140_2142:2141-3163]	1	p4	(AATG)5	20	193	212
comp31861_c0_seq1_len=2251_path=[23:0-2250]	1	p2	(CT)10	20	5	24
comp31892_c0_seq1_len=441_path=[1:0-271_273:272-440]	1	p3	(CAA)6	18	1	18
comp31897_c0_seq1_len=1497_path=[1:0-1496]	1	p3	(AAG)5	15	104	118
comp31918_c0_seq1_len=1840_path=[3083:0-1839]	1	p3	(TGG)5	15	1191	1205
comp31918_c0_seq1_len=1840_path=[3083:0-1839]	2	p3	(TTA)5	15	1399	1413
comp31918_c1_seq1_len=1847_path=[1:0-301_303:302-1846]	1	p3	(CCG)6	18	399	416
comp31922_c0_seq1_len=1137_path=[1:0-545_547:546-841_843:842-1136]	1	p2	(TG)8	16	32	47
comp31936_c0_seq1_len=841_path=[1:0-840]	1	p2	(GA)11	22	1	22
comp31940_c0_seq1_len=930_path=[1260:0-139_1579:140-212_1110:213-318_501:319-320_503:321-929]	1	p3	(ATT)5	15	828	842
comp31940_c0_seq2_len=1111_path=[1:0-426_1579:427-499_501:500-501_503:502-1110]	1	p3	(ATT)5	15	1009	1023
comp31960_c0_seq1_len=289_path=[1:0-144_236:145-288]	1	p3	(AGC)5	15	266	280
comp31960_c0_seq2_len=379_path=[1:0-144_146:145-172_174:173-234_236:235-378]	1	p3	(AGC)5	15	356	370
comp31961_c0_seq1_len=1247_path=[102:0-1246]	1	p2	(TC)10	20	1	20
comp31965_c0_seq1_len=1520_path=[1489:0-1519]	1	p3	(AAC)5	15	572	586
comp31969_c0_seq1_len=946_path=[1:0-945]	1	p3	(TTC)5	15	137	151
comp32005_c1_seq1_len=1024_path=[2856:0-1023]	1	p2	(GA)11	22	1	22
comp32047_c1_seq1_len=912_path=[1227:0-911]	1	p3	(CCT)6	18	415	432
comp32047_c1_seq1_len=912_path=[1227:0-911]	2	p3	(CCT)6	18	542	559
comp32048_c0_seq1_len=1578_path=[1:0-459_461:460-810_812:811-1220_1222:1221-1577]	1	p2	(AT)7	14	1421	1434
comp32048_c0_seq2_len=1168_path=[1:0-459_461:460-810_1222:811-1167]	1	p2	(AT)7	14	1011	1024
comp32049_c0_seq1_len=2032_path=[65:0-324_390:325-1509_1575:1510-1645_2533:1646-1659_2161:1660-2031]	1	p2	(TC)10	20	1	20
comp32049_c0_seq2_len=2468_path=[65:0-324_390:325-1509_1575:1510-1645_1711:1646-2095_2161:2096-2467]	1	p2	(TC)10	20	1	20
comp32054_c0_seq1_len=1452_path=[1:0-202_204:203-1451]	1	p3	(CAT)7	21	1200	1220
comp32054_c0_seq2_len=1493_path=[1478:0-243_204:244-1492]	1	p3	(CAT)7	21	1241	1261
comp32055_c0_seq1_len=1788_path=[1:0-742_744:743-790_1533:791-1058_792:1059-1622_1359:1623-1787]	1	p3	(GAA)7	21	1	21
comp32055_c0_seq2_len=1520_path=[1:0-742_744:743-790_792:791-1354_1359:1355-1519]	1	p3	(GAA)7	21	1	21
comp32055_c0_seq3_len=766_path=[1:0-742_1837:743-765]	1	p3	(GAA)7	21	1	21
comp32060_c0_seq1_len=997_path=[1:0-213_215:214-996]	1	p3	(GAA)5	15	267	281
comp32060_c0_seq2_len=1094_path=[1:0-213_995:214-310_215:311-1093]	1	p3	(GAA)5	15	364	378
comp32067_c0_seq1_len=1283_path=[1:0-1282]	1	p3	(CAG)6	18	1265	1282
comp32071_c0_seq1_len=2453_path=[1:0-1203_1205:1204-1204_1206:1205-1512_1514:1513-2452]	1	p3	(TTA)5	15	2407	2421
comp32073_c0_seq1_len=744_path=[1:0-279_281:280-317_745:318-336_338:337-743]	1	p2	(GC)6	12	183	194
comp32076_c0_seq1_len=1920_path=[1:0-985_2015:986-997_1637:998-1027_1667:1028-1304_999:1305-1919]	1	p3	(GAA)5	15	179	193
comp32076_c0_seq2_len=1601_path=[1:0-985_999:986-1600]	1	p3	(GAA)5	15	179	193
comp32076_c0_seq3_len=1613_path=[1:0-985_2015:986-997_999:998-1612]	1	p3	(GAA)5	15	179	193
comp32103_c0_seq1_len=986_path=[1:0-383_385:384-438_440:439-985]	1	p3	(GAG)6	18	963	980
comp32106_c0_seq1_len=586_path=[1:0-585]	1	p2	(AG)10	20	1	20
comp32128_c0_seq1_len=2321_path=[1:0-1828_1835:1829-2320]	1	p2	(TC)6	12	334	345
comp32129_c0_seq1_len=237_path=[1:0-236]	1	p3	(GAA)8	24	214	237
comp32146_c0_seq1_len=2629_path=[1:0-1487_1489:1488-2195_2197:2196-2628]	1	p3	(CCT)5	15	1280	1294
comp32163_c0_seq1_len=999_path=[1:0-22_24:23-38_40:39-998]	1	p2	(TA)6	12	620	631
comp32163_c0_seq2_len=1001_path=[1049:0-24_1033:25-40_40:41-1000]	1	p2	(TA)6	12	622	633
comp32168_c0_seq1_len=1031_path=[1:0-1030]	1	p3	(GGC)5	15	668	682
comp32204_c0_seq1_len=297_path=[1:0-296]	1	p2	(CT)9	18	267	284
comp32234_c0_seq1_len=576_path=[1:0-575]	1	p2	(TA)6	12	1	12
comp32236_c0_seq1_len=379_path=[1:0-146_169:147-316_339:317-378]	1	p2	(CT)7	14	63	76
comp32236_c0_seq1_len=379_path=[1:0-146_169:147-316_339:317-378]	2	p3	(GAT)5	15	281	295
comp32236_c0_seq2_len=498_path=[399:0-244_148:245-265_169:266-435_339:436-497]	1	p3	(GAT)5	15	400	414
comp32236_c0_seq3_len=400_path=[1:0-146_148:147-167_169:168-337_339:338-399]	1	p2	(CT)7	14	63	76
comp32236_c0_seq3_len=400_path=[1:0-146_148:147-167_169:168-337_339:338-399]	2	p3	(GAT)5	15	302	316
comp32253_c0_seq1_len=709_path=[1:0-502_504:503-708]	1	p2	(CT)6	12	93	104
comp32253_c0_seq1_len=709_path=[1:0-502_504:503-708]	2	p2	(TC)8	16	245	260
comp32255_c0_seq1_len=951_path=[345:0-261_1536:262-950]	1	p3	(GAA)7	21	1	21
comp32255_c0_seq2_len=1039_path=[345:0-261_1318:262-313_1370:314-349_1536:350-1038]	1	p3	(GAA)7	21	1	21
comp32262_c0_seq1_len=2036_path=[1:0-1727_1814:1728-2035]	1	p2	(AG)7	14	63	76
comp32262_c0_seq2_len=2121_path=[1:0-1727_1729:1728-1796_1798:1797-1812_1814:1813-2120]	1	p2	(AG)7	14	63	76
comp32276_c0_seq1_len=215_path=[14:0-86_101:87-214]	1	p3	(CAG)7	21	192	212
comp32281_c0_seq2_len=1514_path=[1:0-205_207:206-216_218:217-934_1620:935-1513]	1	p2	(TA)6	12	949	960
comp32288_c0_seq1_len=1587_path=[1:0-262_264:263-1529_1531:1530-1586]	1	p2	(TC)6	12	96	107
comp32290_c0_seq1_len=1060_path=[1:0-576_1131:577-1059]	1	p3	(CTC)7	21	1	21
comp32306_c0_seq1_len=933_path=[2:0-932]	1	p2	(CT)11	22	1	22
comp32337_c0_seq1_len=1853_path=[1:0-1852]	1	p3	(TCC)8	24	505	528
comp32381_c0_seq1_len=1039_path=[974:0-2_979:3-1038]	1	p3	(GGT)8	24	1	24
comp32387_c0_seq1_len=2160_path=[2:0-391_393:392-1066_1068:1067-2159]	1	p3	(CGT)5	15	787	801
comp32394_c0_seq1_len=1132_path=[1:0-1130_1452:1131-1131]	1	p3	(GAT)5	15	84	98
comp32394_c0_seq2_len=1402_path=[1:0-1130_1132:1131-1136_1138:1137-1214_1218:1215-1401]	1	p3	(GAT)5	15	84	98
comp32398_c0_seq1_len=7191_path=[1:0-4927_4929:4928-6999_7001:7000-7190]	1	p3	(CGG)5	15	317	331
comp32398_c0_seq2_len=8545_path=[1:0-4927_7318:4928-5899_8290:5900-8544]	1	p3	(CGG)5	15	317	331
comp32403_c0_seq1_len=1463_path=[1:0-1291_1448:1292-1304_1293:1305-1339_1328:1340-1462]	1	p2	(AG)6	12	821	832
comp32403_c0_seq2_len=1464_path=[1:0-1291_1293:1292-1326_1491:1327-1340_1328:1341-1463]	1	p2	(AG)6	12	821	832
comp32403_c0_seq3_len=1450_path=[1:0-1291_1293:1292-1326_1328:1327-1449]	1	p2	(AG)6	12	821	832
comp32407_c0_seq1_len=2181_path=[1:0-635_637:636-636_638:637-2180]	1	p2	(AG)6	12	3	14
comp32427_c0_seq1_len=1563_path=[1:0-518_520:519-577_579:578-1562]	1	p2	(TC)9	18	32	49
comp32439_c1_seq1_len=2947_path=[2:0-1221_1224:1222-1288_1291:1289-1326_1329:1327-1343_1346:1344-2946]	1	p2	(TC)6	12	131	142
comp32456_c0_seq1_len=1234_path=[1:0-958_960:959-981_983:982-1233]	1	p3	(TGA)7	21	1	21
comp32463_c0_seq1_len=2088_path=[1:0-1114_1990:1115-1213_1116:1214-2087]	1	p2	(TC)6	12	11	22
comp32463_c0_seq2_len=1989_path=[1:0-1114_1116:1115-1988]	1	p2	(TC)6	12	11	22
comp32465_c0_seq1_len=754_path=[1:0-205_207:206-727_959:728-753]	1	p2	(CT)9	18	1	18
comp32469_c0_seq1_len=1352_path=[1:0-1325_1592:1326-1351]	1	p3	(ACA)6	18	387	404
comp32469_c0_seq2_len=1591_path=[1:0-1325_1327:1326-1590]	1	p3	(ACA)6	18	387	404
comp32481_c0_seq1_len=220_path=[1:0-33_35:34-48_50:49-180_182:181-219]	1	p2	(TA)7	14	24	37
comp32489_c0_seq1_len=624_path=[1:0-264_952:265-598_888:599-623]	1	p3	(ACA)5	15	123	137
comp32489_c0_seq1_len=624_path=[1:0-264_952:265-598_888:599-623]	2	p3	(ACA)5	15	294	308
comp32489_c0_seq2_len=848_path=[1:0-264_952:265-598_600:599-847]	1	p3	(ACA)5	15	123	137
comp32489_c0_seq2_len=848_path=[1:0-264_952:265-598_600:599-847]	2	p3	(ACA)5	15	294	308
comp32494_c0_seq1_len=866_path=[1:0-865]	1	p2	(GA)12	24	843	866
comp32499_c0_seq1_len=1863_path=[1:0-713_715:714-736_738:737-1862]	1	p3	(AAT)6	18	258	275
comp32518_c0_seq1_len=1416_path=[30:0-460_1235:461-643_1559:644-694_491:695-1415]	1	p2	(CT)9	18	1	18
comp32518_c0_seq1_len=1416_path=[30:0-460_1235:461-643_1559:644-694_491:695-1415]	2	p3	(GAT)5	15	1132	1146
comp32518_c0_seq2_len=1182_path=[30:0-460_491:461-1181]	1	p2	(CT)9	18	1	18
comp32518_c0_seq2_len=1182_path=[30:0-460_491:461-1181]	2	p3	(GAT)5	15	898	912
comp32565_c0_seq2_len=2712_path=[1:0-19_21:20-43_45:44-659_661:660-695_697:696-952_954:953-966_968:967-2711]	1	p3	(TAT)8	24	2689	2712
comp32565_c0_seq3_len=2676_path=[21:0-23_3030:24-625_661:626-661_2713:662-930_968:931-2675]	1	p3	(TAT)8	24	2653	2676
comp32575_c0_seq1_len=712_path=[1:0-267_1120:268-711]	1	p3	(CTT)7	21	246	266
comp32575_c0_seq2_len=814_path=[692:0-109_803:110-369_1120:370-813]	1	p3	(TCT)7	21	1	21
comp32579_c0_seq1_len=1220_path=[1:0-1219]	1	p2	(AG)9	18	1	18
comp32581_c0_seq2_len=1705_path=[1:0-1505_1507:1506-1704]	1	p2	(TG)7	14	1607	1620
comp32584_c0_seq1_len=2616_path=[1:0-696_698:697-2615]	1	p3	(CTG)5	15	1182	1196
comp32586_c0_seq1_len=741_path=[1:0-736_738:737-740]	1	p2	(GT)7	14	47	60
comp32586_c0_seq2_len=1237_path=[1:0-736_1239:737-739_742:740-1075_1078:1076-1236]	1	p2	(GT)7	14	47	60
comp32594_c0_seq1_len=396_path=[1:0-200_202:201-395]	1	p2	(TC)6	12	92	103
comp32654_c0_seq1_len=774_path=[1:0-773]	1	p2	(CT)7	14	485	498
comp32674_c0_seq1_len=327_path=[1:0-57_59:58-163_165:164-326]	1	p3	(TCT)7	21	306	326
comp32706_c0_seq1_len=1790_path=[1:0-215_217:216-1096_1098:1097-1635_1637:1636-1789]	1	p2	(CT)8	16	56	71
comp32706_c0_seq1_len=1790_path=[1:0-215_217:216-1096_1098:1097-1635_1637:1636-1789]	2	p3	(AAT)5	15	700	714
comp32723_c0_seq1_len=1282_path=[146:0-383_530:384-1281]	1	p2	(CT)10	20	1	20
comp32723_c0_seq2_len=2120_path=[146:0-383_2431:384-393_1436:394-1221_530:1222-2119]	1	p2	(CT)10	20	1	20
comp32729_c0_seq1_len=1593_path=[1:0-936_938:937-1592]	1	p2	(GT)7	14	75	88
comp32729_c0_seq2_len=1388_path=[1:0-936_1618:937-1387]	1	p2	(GT)7	14	75	88
comp32749_c0_seq1_len=1392_path=[1:0-214_216:215-239_1641:240-289_291:290-1391]	1	p3	(GCA)5	15	1151	1165
comp32749_c0_seq2_len=1425_path=[1370:0-247_216:248-272_241:273-322_291:323-1424]	1	p3	(GCA)5	15	1184	1198
comp32756_c0_seq1_len=837_path=[1:0-248_250:249-272_1411:273-836]	1	p3	(TTC)5	15	81	95
comp32781_c0_seq1_len=1968_path=[1:0-977_1238:978-1183_1444:1184-1967]	1	p2	(CT)10	20	1	20
comp32781_c0_seq2_len=2334_path=[1:0-977_979:978-1082_1084:1083-1236_1238:1237-1442_2227:1443-1549_1444:1550-2333]	1	p2	(CT)10	20	1	20
comp32858_c0_seq1_len=1182_path=[8:0-719_728:720-855_864:856-1181]	1	p3	(GGC)6	18	110	127
comp32864_c0_seq1_len=2358_path=[122:0-1630_3500:1631-2357]	1	p2	(TC)10	20	3	22
comp32864_c0_seq1_len=2358_path=[122:0-1630_3500:1631-2357]	2	p3	(CTT)7	21	146	166
comp32864_c1_seq1_len=1672_path=[267:0-901_1169:902-1671]	1	p3	(CTT)7	21	1	21
comp32864_c1_seq2_len=1775_path=[267:0-901_4454:902-1004_1169:1005-1774]	1	p3	(CTT)7	21	1	21
comp32869_c0_seq1_len=1687_path=[1:0-32_34:33-483_485:484-961_963:962-1686]	1	p3	(GAT)5	15	1432	1446
comp32887_c0_seq1_len=323_path=[1:0-322]	1	p2	(GA)7	14	47	60
comp32887_c1_seq1_len=632_path=[1647:0-631]	1	p3	(CGG)8	24	1	24
comp32887_c2_seq1_len=488_path=[1226:0-409_1636:410-411_2394:412-487]	1	p3	(CCG)7	21	25	45
comp32887_c3_seq1_len=902_path=[324:0-731_1056:732-901]	1	p2	(CT)11	22	1	22
comp32887_c3_seq1_len=902_path=[324:0-731_1056:732-901]	2	p3	(CCG)7	21	138	158
comp32891_c0_seq1_len=1621_path=[1:0-565_1531:566-655_567:656-1309_1221:1310-1620]	1	p3	(TCT)5	15	255	269
comp32891_c0_seq2_len=1531_path=[1:0-565_567:566-1219_1221:1220-1530]	1	p3	(TCT)5	15	255	269
comp32897_c0_seq3_len=1452_path=[4016:0-221_4238:222-299_4554:300-325_2055:326-1451]	1	p2	(TA)8	16	1111	1126
comp32926_c0_seq1_len=1718_path=[1:0-1717]	1	p2	(GA)10	20	1	20
comp32939_c0_seq1_len=1111_path=[1:0-311_986:312-458_313:459-1110]	1	p2	(TG)6	12	357	368
comp32948_c1_seq1_len=3734_path=[56:0-3733]	1	p2	(TC)7	14	66	79
comp32956_c0_seq1_len=519_path=[1:0-109_111:110-131_133:132-163_165:164-168_170:169-518]	1	p3	(CAC)7	21	498	518
comp32963_c0_seq1_len=972_path=[1:0-202_204:203-745_747:746-971]	1	p3	(GAA)5	15	45	59
comp32963_c0_seq2_len=1574_path=[1:0-202_973:203-474_1245:475-804_204:805-1347_747:1348-1573]	1	p3	(GAA)5	15	45	59
comp32968_c0_seq1_len=1161_path=[1:0-843_845:844-918_920:919-1160]	1	p3	(TTC)5	15	499	513
comp33037_c0_seq1_len=396_path=[1:0-276_278:277-395]	1	p3	(GGT)8	24	22	45
comp33083_c0_seq1_len=669_path=[1:0-387_401:388-389_403:390-644_928:645-668]	1	p2	(TC)10	20	1	20
comp33083_c0_seq2_len=868_path=[1:0-387_401:388-389_403:390-644_658:645-867]	1	p2	(TC)10	20	1	20
comp33137_c0_seq1_len=416_path=[1:0-8_10:9-415]	1	p2	(TA)8	16	177	192
comp33182_c0_seq3_len=329_path=[1:0-96_98:97-147_149:148-155_157:156-328]	1	p2	(GA)7	14	9	22
comp33194_c0_seq2_len=1190_path=[112:0-354_467:355-1189]	1	p2	(TA)7	14	973	986
comp33194_c0_seq3_len=1032_path=[1279:0-136_1416:137-196_467:197-1031]	1	p2	(TA)7	14	815	828
comp33222_c0_seq1_len=305_path=[1:0-105_107:106-304]	1	p3	(CCG)7	21	285	305
comp33237_c0_seq1_len=1235_path=[1:0-1234]	1	p3	(CTT)5	15	90	104
comp33237_c0_seq1_len=1235_path=[1:0-1234]	2	p3	(ATG)5	15	429	443
comp33242_c0_seq1_len=253_path=[183:0-216_472:217-252]	1	p2	(TA)11	22	1	22
comp33242_c0_seq2_len=289_path=[183:0-216_400:217-288]	1	p2	(TA)11	22	1	22
comp33261_c0_seq1_len=359_path=[1:0-207_427:208-358]	1	p2	(TC)6	12	138	149
comp33300_c0_seq1_len=352_path=[379:0-23_47:24-147_418:148-159_183:160-351]	1	p3	(AGG)5	15	228	242
comp33300_c0_seq2_len=374_path=[1:0-45_47:46-169_418:170-181_183:182-373]	1	p3	(AGG)5	15	250	264
comp33315_c0_seq1_len=684_path=[1:0-220_222:221-683]	1	p3	(TAA)5	15	11	25
comp33356_c0_seq1_len=662_path=[1:0-162_164:163-172_174:173-514_767:515-515_768:516-528_530:529-661]	1	p3	(AGG)6	18	103	120
comp33426_c0_seq1_len=568_path=[1:0-154_173:155-567]	1	p4	(TTTA)5	20	547	566
comp33443_c0_seq1_len=342_path=[28:0-170_453:171-341]	1	p3	(CTT)6	18	4	21
comp33464_c0_seq1_len=304_path=[1:0-119_121:120-120_122:121-144_146:145-303]	1	p3	(CTT)6	18	285	302
comp33481_c0_seq1_len=2638_path=[1:0-2637]	1	p2	(CT)11	22	1	22
comp33481_c0_seq1_len=2638_path=[1:0-2637]	2	p3	(GGT)6	18	1022	1039
comp33481_c0_seq1_len=2638_path=[1:0-2637]	3	c	(TGG)6tgttgcgggaggatacttccaa(GGT)5	55	1483	1537
comp33481_c0_seq1_len=2638_path=[1:0-2637]	4	p3	(CCT)5	15	1700	1714
comp33495_c0_seq1_len=332_path=[49:0-129_179:130-331]	1	p3	(GAA)7	21	3	23
comp33498_c0_seq1_len=713_path=[1:0-712]	1	p3	(CAA)5	15	185	199
comp33507_c0_seq2_len=608_path=[1:0-319_321:320-506_1010:507-507_888:508-607]	1	p3	(TTA)5	15	530	544
comp33635_c0_seq2_len=563_path=[1:0-220_222:221-478_481:479-562]	1	p2	(AT)11	22	1	22
comp33636_c0_seq3_len=1421_path=[1:0-1186_1821:1187-1266_2119:1267-1351_1924:1352-1371_1944:1372-1373_1946:1374-1420]	1	p2	(CT)6	12	1373	1384
comp33666_c0_seq1_len=652_path=[1:0-369_371:370-444_446:445-651]	1	p3	(CCG)5	15	96	110
comp33687_c0_seq1_len=430_path=[252:0-178_169:179-230_221:231-354_94:355-429]	1	p3	(CTT)5	15	393	407
comp33707_c0_seq2_len=407_path=[1:0-229_232:230-383_712:384-406]	1	p2	(GT)6	12	192	203
comp33716_c0_seq1_len=825_path=[27:0-292_320:293-824]	1	p3	(TCT)6	18	194	211
comp33745_c0_seq1_len=229_path=[191:0-67_259:68-84_276:85-172_379:173-228]	1	p2	(TA)10	20	1	20
comp33747_c0_seq1_len=847_path=[2936:0-22_2068:23-485_2531:486-846]	1	p2	(TA)6	12	341	352
comp33747_c0_seq5_len=2594_path=[1:0-1196_1212:1197-1413_3028:1414-1414_1698:1415-1495_1794:1496-1769_2068:1770-2232_2531:2233-2593]	1	p2	(TA)6	12	2088	2099
comp33747_c0_seq7_len=2608_path=[1:0-1196_1198:1197-1210_1212:1211-1427_3028:1428-1428_1698:1429-1509_1794:1510-1783_2068:1784-2246_2531:2247-2607]	1	p2	(TA)6	12	2102	2113
comp33751_c0_seq1_len=449_path=[1:0-56_58:57-448]	1	p3	(TCT)7	21	429	449
comp33751_c0_seq2_len=416_path=[475:0-23_58:24-415]	1	p3	(TCT)7	21	396	416
comp33813_c0_seq1_len=654_path=[194:0-86_281:87-653]	1	p3	(GCT)6	18	337	354
comp33823_c0_seq2_len=831_path=[1:0-361_363:362-412_414:413-700_703:701-830]	1	p3	(AAT)6	18	450	467
comp33828_c0_seq1_len=556_path=[1:0-388_395:389-555]	1	c	(CGG)5agggcggccggagcgcttgagcattttggcggtctcgagttccaggtcggcggcgaggagctccgcggaggaggaggagcggaagcggatct(CGG)5	122	300	421
comp33914_c0_seq1_len=706_path=[3:0-705]	1	p3	(TCT)5	15	558	572
comp33914_c0_seq1_len=706_path=[3:0-705]	2	p3	(CAA)6	18	689	706
comp33915_c0_seq1_len=292_path=[1:0-32_34:33-177_179:178-291]	1	p3	(TTA)7	21	1	21
comp33928_c0_seq1_len=361_path=[24:0-191_216:192-360]	1	p3	(CTT)5	15	1	15
comp33938_c0_seq2_len=238_path=[1:0-38_40:39-40_42:41-142_144:143-237]	1	p2	(CA)8	16	28	43
comp33975_c0_seq2_len=621_path=[672:0-239_912:240-343_1406:344-345_1018:346-620]	1	p3	(GAG)5	15	11	25
comp33975_c0_seq3_len=697_path=[672:0-239_912:240-343_1406:344-345_320:346-696]	1	p3	(GAG)5	15	11	25
comp33997_c0_seq1_len=970_path=[1:0-340_342:341-664_666:665-969]	1	p2	(TC)8	16	947	962
comp34003_c0_seq1_len=649_path=[1:0-476_478:477-484_486:485-648]	1	c	(CTA)7(TTA)7	42	608	649
comp34050_c0_seq1_len=2228_path=[1:0-459_461:460-2227]	1	p2	(TC)6	12	59	70
comp34050_c0_seq2_len=483_path=[1:0-459_2811:460-482]	1	p2	(TC)6	12	59	70
comp34057_c0_seq1_len=3027_path=[1:0-3026]	1	c	(TC)7tttctttctcctctcgccgccatcaccatgccttca(CT)6	62	140	201
comp34059_c0_seq1_len=866_path=[1:0-402_404:403-865]	1	p3	(TCT)5	15	107	121
comp34061_c0_seq1_len=1914_path=[1:0-680_1599:681-885_682:886-985_1827:986-1093_782:1094-1656_1345:1657-1913]	1	p2	(AT)7	14	103	116
comp34061_c0_seq2_len=1709_path=[1:0-680_682:681-780_1827:781-888_782:889-1451_1345:1452-1708]	1	p2	(AT)7	14	103	116
comp34061_c0_seq3_len=1601_path=[1:0-680_682:681-780_782:781-1343_1345:1344-1600]	1	p2	(AT)7	14	103	116
comp34073_c0_seq1_len=220_path=[1:0-159_311:160-170_172:171-195_197:196-219]	1	p2	(TC)10	20	1	20
comp34119_c0_seq2_len=378_path=[1:0-177_179:178-199_201:200-200_202:201-278_280:279-377]	1	p3	(TTA)7	21	356	376
comp34155_c0_seq2_len=327_path=[29:0-117_147:118-216_246:217-254_284:255-326]	1	p3	(CCA)6	18	7	24
comp34159_c0_seq1_len=235_path=[1:0-209_558:210-234]	1	p2	(TC)6	12	32	43
comp34159_c0_seq3_len=557_path=[1:0-209_211:210-267_269:268-556]	1	p2	(TC)6	12	32	43
comp34175_c0_seq1_len=400_path=[1:0-80_94:81-399]	1	p3	(AAG)5	15	40	54
comp34175_c0_seq2_len=412_path=[1:0-80_593:81-82_596:83-92_94:93-411]	1	p3	(AAG)5	15	40	54
comp34175_c0_seq3_len=234_path=[1:0-80_593:81-82_596:83-92_413:93-233]	1	p3	(AAG)5	15	40	54
comp34198_c0_seq2_len=571_path=[1:0-314_316:315-570]	1	p3	(TTC)6	18	118	135
comp34198_c0_seq2_len=571_path=[1:0-314_316:315-570]	2	p3	(AAG)6	18	297	314
comp34200_c0_seq1_len=732_path=[1:0-115_117:116-731]	1	p2	(TG)6	12	161	172
comp34223_c0_seq2_len=733_path=[1:0-474_476:475-709_843:710-732]	1	p2	(TC)11	22	712	733
comp34225_c0_seq2_len=576_path=[1:0-471_474:472-575]	1	p3	(AAT)5	15	30	44
comp34250_c0_seq1_len=760_path=[1:0-516_518:517-569_571:570-759]	1	p2	(AT)7	14	43	56
comp34250_c0_seq1_len=760_path=[1:0-516_518:517-569_571:570-759]	2	p3	(ATT)5	15	740	754
comp34250_c0_seq2_len=283_path=[764:0-92_571:93-282]	1	p3	(ATT)5	15	263	277
comp34254_c0_seq1_len=547_path=[1:0-48_50:49-180_182:181-546]	1	p3	(TTA)5	15	50	64
comp34256_c0_seq2_len=725_path=[25:0-143_657:144-217_169:218-230_840:231-253_204:254-724]	1	p2	(AC)6	12	316	327
comp34290_c0_seq1_len=582_path=[1:0-380_382:381-518_668:519-528_530:529-529_531:530-581]	1	p2	(CT)8	16	1	16
comp34298_c0_seq1_len=721_path=[1:0-490_795:491-697_830:698-720]	1	p3	(GGA)6	18	1	18
comp34298_c0_seq2_len=515_path=[1:0-490_771:491-514]	1	p3	(GGA)6	18	1	18
comp34299_c0_seq2_len=281_path=[28:0-222_294:223-280]	1	p3	(TTC)5	15	263	277
comp34327_c0_seq1_len=309_path=[1:0-128_130:129-149_151:150-192_194:193-285_451:286-308]	1	p2	(CT)9	18	292	309
comp34336_c0_seq1_len=386_path=[1:0-107_109:108-111_113:112-160_162:161-231_233:232-385]	1	p3	(TGA)5	15	220	234
comp34374_c0_seq1_len=377_path=[428:0-20_201:21-100_471:101-206_281:207-376]	1	p3	(TTA)5	15	341	355
comp34374_c0_seq2_len=450_path=[1:0-199_201:200-279_281:280-449]	1	p3	(TTA)5	15	414	428
comp34376_c0_seq1_len=217_path=[1:0-33_35:34-43_45:44-216]	1	c	(TTG)6a(TGT)6	37	7	43
comp34381_c0_seq1_len=396_path=[1:0-369_806:370-395]	1	p2	(AG)6	12	150	161
comp34381_c0_seq2_len=757_path=[1:0-369_371:370-756]	1	p2	(AG)6	12	150	161
comp34442_c0_seq1_len=726_path=[1599:0-34_1674:35-53_723:54-725]	1	p3	(ATA)8	24	703	726
comp34442_c0_seq2_len=937_path=[1496:0-102_667:103-158_1390:159-245_1674:246-264_723:265-936]	1	p3	(ATA)8	24	914	937
comp34442_c0_seq3_len=1500_path=[1:0-665_667:666-721_1390:722-808_1674:809-827_723:828-1499]	1	p3	(ATA)8	24	1477	1500
comp34442_c0_seq4_len=1394_path=[1:0-665_667:666-721_723:722-1393]	1	p3	(ATA)8	24	1371	1394
comp34442_c0_seq5_len=831_path=[1496:0-102_667:103-158_723:159-830]	1	p3	(ATA)8	24	808	831
comp34457_c0_seq1_len=1311_path=[1:0-1021_1387:1022-1310]	1	p3	(GCA)5	15	912	926
comp34477_c0_seq1_len=669_path=[1:0-368_370:369-551_553:552-553_555:554-668]	1	p2	(TC)6	12	171	182
comp34479_c0_seq1_len=1083_path=[1:0-236_238:237-295_297:296-1082]	1	p3	(TCA)7	21	751	771
comp34628_c0_seq3_len=590_path=[1:0-328_330:329-338_340:339-589]	1	p2	(AG)7	14	70	83
comp34628_c0_seq4_len=400_path=[1:0-328_608:329-399]	1	p2	(AG)7	14	70	83
comp34667_c0_seq1_len=948_path=[1:0-493_495:494-543_545:544-576_578:577-947]	1	p2	(TA)8	16	265	280
comp34670_c0_seq1_len=231_path=[735:0-207_1535:208-230]	1	p2	(TC)10	20	1	20
comp34670_c0_seq4_len=1171_path=[735:0-207_943:208-234_970:235-732_693:733-774_253:775-1170]	1	p2	(TC)10	20	1	20
comp34696_c0_seq1_len=1300_path=[1:0-552_554:553-1299]	1	p2	(CT)6	12	123	134
comp34696_c0_seq1_len=1300_path=[1:0-552_554:553-1299]	2	p3	(AAG)7	21	1164	1184
comp34719_c0_seq1_len=338_path=[807:0-22_489:23-241_734:242-337]	1	p2	(GA)6	12	243	254
comp34719_c0_seq3_len=803_path=[1:0-487_489:488-706_734:707-802]	1	p2	(GA)6	12	708	719
comp34744_c0_seq1_len=1049_path=[1:0-686_688:687-758_760:759-760_762:761-1048]	1	p2	(AC)8	16	30	45
comp34746_c0_seq2_len=404_path=[1:0-101_471:102-403]	1	p2	(GA)7	14	68	81
comp34758_c0_seq1_len=652_path=[2:0-396_399:397-651]	1	p3	(AGG)5	15	1	15
comp34770_c0_seq1_len=714_path=[1:0-124_127:125-713]	1	p3	(GCC)5	15	72	86
comp34844_c0_seq1_len=427_path=[1:0-426]	1	p3	(CTT)5	15	47	61
comp34915_c0_seq2_len=606_path=[1:0-412_454:413-605]	1	p3	(TCC)5	15	535	549
comp34968_c0_seq3_len=283_path=[31:0-17_49:18-67_99:68-282]	1	p3	(TTA)6	18	266	283
comp35009_c0_seq1_len=1813_path=[1:0-1812]	1	p2	(AT)6	12	1780	1791
comp35016_c0_seq1_len=1337_path=[1144:0-193_24:194-597_428:598-1336]	1	p3	(CAG)5	15	320	334
comp35016_c0_seq1_len=1337_path=[1144:0-193_24:194-597_428:598-1336]	2	p3	(TTA)6	18	1030	1047
comp35016_c0_seq2_len=1166_path=[1:0-22_24:23-426_428:427-1165]	1	p3	(CAG)5	15	149	163
comp35016_c0_seq2_len=1166_path=[1:0-22_24:23-426_428:427-1165]	2	p3	(TTA)6	18	859	876
comp35054_c0_seq1_len=1540_path=[15:0-232_1369:233-338_1475:339-340_1477:341-416_248:417-1539]	1	p2	(AC)7	14	1413	1426
comp35054_c0_seq2_len=1305_path=[1369:0-105_1477:106-181_248:182-1304]	1	p2	(AC)7	14	1178	1191
comp35054_c0_seq3_len=1363_path=[1624:0-6_15:7-239_248:240-1362]	1	p2	(AC)7	14	1236	1249
comp35121_c0_seq1_len=387_path=[1:0-386]	1	c	(TCA)6(TGA)7	39	347	385
comp35124_c0_seq1_len=216_path=[77:0-65_143:66-124_202:125-215]	1	p2	(CT)9	18	198	215
comp35173_c0_seq1_len=288_path=[178:0-92_379:93-93_380:94-94_382:95-287]	1	p2	(AG)11	22	1	22
comp35179_c0_seq1_len=937_path=[1:0-936]	1	p3	(CAA)6	18	188	205
comp35185_c0_seq1_len=372_path=[1:0-176_178:177-371]	1	p3	(ATG)6	18	1	18
comp35198_c0_seq1_len=742_path=[1:0-741]	1	p2	(TC)9	18	724	741
comp35237_c0_seq1_len=290_path=[1:0-81_83:82-120_138:121-222_240:223-289]	1	p2	(CT)10	20	1	20
comp35281_c0_seq1_len=749_path=[1:0-112_114:113-115_117:116-748]	1	p3	(TTA)5	15	575	589
comp35286_c0_seq1_len=518_path=[1:0-316_318:317-517]	1	p2	(GT)6	12	142	153
comp35288_c0_seq1_len=2235_path=[1:0-91_93:92-521_523:522-541_543:542-704_706:705-728_3074:729-856_3202:857-980_982:981-2234]	1	p2	(AG)9	18	5	22
comp35288_c0_seq3_len=2413_path=[1:0-91_2260:92-882_706:883-906_730:907-1005_829:1006-1033_857:1034-1034_858:1035-1158_982:1159-2412]	1	p2	(AG)9	18	5	22
comp35288_c0_seq3_len=2413_path=[1:0-91_2260:92-882_706:883-906_730:907-1005_829:1006-1033_857:1034-1034_858:1035-1158_982:1159-2412]	2	p2	(TC)7	14	152	165
comp35288_c0_seq4_len=1203_path=[1:0-91_2260:92-882_706:883-906_730:907-1005_3584:1006-1143_3722:1144-1202]	1	p2	(AG)9	18	5	22
comp35288_c0_seq4_len=1203_path=[1:0-91_2260:92-882_706:883-906_730:907-1005_3584:1006-1143_3722:1144-1202]	2	p2	(TC)7	14	152	165
comp35288_c0_seq5_len=2272_path=[1:0-91_93:92-521_523:522-541_543:542-704_706:705-728_3074:729-856_3465:857-893_3202:894-1017_982:1018-2271]	1	p2	(AG)9	18	5	22
comp35288_c0_seq6_len=2449_path=[1:0-91_2260:92-882_706:883-906_730:907-1005_829:1006-1033_3524:1034-1070_858:1071-1194_982:1195-2448]	1	p2	(AG)9	18	5	22
comp35288_c0_seq6_len=2449_path=[1:0-91_2260:92-882_706:883-906_730:907-1005_829:1006-1033_3524:1034-1070_858:1071-1194_982:1195-2448]	2	p2	(TC)7	14	152	165
comp35288_c0_seq7_len=2555_path=[1:0-91_2260:92-882_706:883-906_730:907-1005_829:1006-1033_3524:1034-1070_3781:1071-1117_3828:1118-1175_857:1176-1176_858:1177-1300_982:1301-2554]	1	p2	(AG)9	18	5	22
comp35288_c0_seq7_len=2555_path=[1:0-91_2260:92-882_706:883-906_730:907-1005_829:1006-1033_3524:1034-1070_3781:1071-1117_3828:1118-1175_857:1176-1176_858:1177-1300_982:1301-2554]	2	p2	(TC)7	14	152	165
comp35309_c0_seq2_len=2716_path=[280:0-5_291:6-1717_2003:1718-2715]	1	p3	(GAG)6	18	104	121
comp35323_c0_seq1_len=1305_path=[1113:0-696_528:697-720_552:721-956_788:957-1304]	1	p2	(TC)6	12	187	198
comp35330_c0_seq3_len=1337_path=[1:0-902_904:903-1053_1055:1054-1063_2311:1064-1078_2326:1079-1088_1090:1089-1336]	1	p2	(TA)6	12	1142	1153
comp35337_c0_seq1_len=1656_path=[1:0-766_768:767-1286_2144:1287-1451_1288:1452-1655]	1	p2	(CA)9	18	8	25
comp35337_c0_seq2_len=2094_path=[1:0-766_768:767-1286_1288:1287-1490_1492:1491-2093]	1	p2	(CA)9	18	8	25
comp35372_c0_seq1_len=1056_path=[3535:0-127_2541:128-1055]	1	p2	(TA)10	20	1036	1055
comp35372_c0_seq2_len=3526_path=[3663:0-224_3467:225-244_188:245-2597_2541:2598-3525]	1	p3	(GAT)8	24	2017	2040
comp35372_c0_seq2_len=3526_path=[3663:0-224_3467:225-244_188:245-2597_2541:2598-3525]	2	p2	(TA)10	20	3506	3525
comp35372_c0_seq3_len=3468_path=[1:0-186_188:187-2539_2541:2540-3467]	1	p3	(GAT)8	24	1959	1982
comp35372_c0_seq3_len=3468_path=[1:0-186_188:187-2539_2541:2540-3467]	2	p2	(TA)10	20	3448	3467
comp35372_c0_seq4_len=3488_path=[1:0-186_3467:187-206_188:207-2559_2541:2560-3487]	1	p3	(GAT)8	24	1979	2002
comp35372_c0_seq4_len=3488_path=[1:0-186_3467:187-206_188:207-2559_2541:2560-3487]	2	p2	(TA)10	20	3468	3487
comp35377_c0_seq1_len=943_path=[1:0-942]	1	c	(GA)6aaaaggggaaaagaagggacagagtttaaagtcattgatggaggaagaaaagccaaagaaggagaatgtgctggtgatgcgatacgactcttcc(TCT)6	124	820	943
comp35381_c0_seq1_len=1467_path=[1:0-294_296:295-794_802:795-1241_1249:1242-1466]	1	p3	(CTT)5	15	404	418
comp35381_c0_seq2_len=1583_path=[1:0-294_296:295-794_1746:795-795_1491:796-905_1766:906-910_802:911-1357_1249:1358-1582]	1	p3	(CTT)5	15	404	418
comp35383_c0_seq1_len=218_path=[1:0-42_44:43-65_67:66-217]	1	p3	(TTC)6	18	199	216
comp35402_c0_seq1_len=1092_path=[1:0-161_163:162-359_897:360-589_361:590-868_643:869-1091]	1	p2	(TA)6	12	1062	1073
comp35402_c0_seq2_len=862_path=[1:0-161_163:162-359_361:360-638_643:639-861]	1	p2	(TA)6	12	832	843
comp35411_c0_seq1_len=379_path=[1:0-131_133:132-208_210:209-267_269:268-378]	1	p2	(AC)6	12	11	22
comp35412_c0_seq1_len=410_path=[1:0-53_55:54-409]	1	p3	(TCC)6	18	391	408
comp35415_c0_seq2_len=444_path=[23:0-94_118:95-194_218:195-255_688:256-260_284:261-443]	1	p3	(TGC)5	15	203	217
comp35421_c0_seq1_len=561_path=[1:0-535_933:536-560]	1	p2	(AG)8	16	2	17
comp35421_c0_seq2_len=906_path=[1:0-535_537:536-641_669:642-905]	1	p2	(AG)8	16	2	17
comp35427_c0_seq1_len=1177_path=[1:0-271_1423:272-272_1424:273-283_1435:284-284_274:285-1176]	1	p3	(TTA)5	15	912	926
comp35427_c0_seq3_len=1165_path=[1:0-271_1435:272-272_274:273-1164]	1	p3	(TTA)5	15	900	914
comp35456_c0_seq1_len=236_path=[1:0-103_888:104-104_889:105-105_107:106-182_193:183-235]	1	p3	(CGC)6	18	79	96
comp35461_c0_seq1_len=1689_path=[1:0-1688]	1	p3	(GAT)5	15	651	665
comp35470_c0_seq1_len=323_path=[1:0-247_249:248-299_472:300-322]	1	p3	(CTT)6	18	300	317
comp35479_c0_seq1_len=660_path=[1:0-503_505:504-612_614:613-659]	1	p4	(AATG)5	20	88	107
comp35479_c0_seq2_len=550_path=[1:0-503_762:504-549]	1	p4	(AATG)5	20	88	107
comp35508_c1_seq1_len=3638_path=[634:0-2500_3166:2501-2585_5245:2586-2699_3251:2700-3286_4850:3287-3637]	1	p3	(TTC)6	18	3369	3386
comp35508_c1_seq5_len=3669_path=[634:0-2500_5492:2501-2502_3137:2503-2531_3166:2532-2616_5245:2617-2730_3251:2731-3317_4850:3318-3668]	1	p3	(TTC)6	18	3400	3417
comp35508_c1_seq6_len=3555_path=[634:0-2500_5492:2501-2502_3137:2503-2531_3166:2532-2616_3251:2617-3203_4850:3204-3554]	1	p3	(TTC)6	18	3286	3303
comp35508_c1_seq7_len=397_path=[4804:0-45_4850:46-396]	1	p3	(TTC)6	18	128	145
comp35525_c0_seq1_len=524_path=[1:0-32_34:33-100_102:101-131_133:132-523]	1	p2	(TG)7	14	448	461
comp35552_c0_seq1_len=810_path=[1:0-154_160:155-809]	1	p2	(TC)7	14	113	126
comp35589_c0_seq1_len=318_path=[209:0-5_220:6-293_1086:294-317]	1	p3	(TCA)5	15	20	34
comp35589_c0_seq3_len=872_path=[209:0-5_220:6-293_508:294-871]	1	p3	(TCA)5	15	20	34
comp35594_c0_seq1_len=1889_path=[1:0-491_493:492-514_2720:515-964_966:965-1888]	1	p3	(CTT)6	18	155	172
comp35594_c0_seq2_len=2437_path=[1:0-491_493:492-514_2720:515-964_1960:965-1176_2172:1177-1178_2174:1179-1512_966:1513-2436]	1	p3	(CTT)6	18	155	172
comp35613_c0_seq1_len=629_path=[397:0-317_1684:318-320_718:321-562_1709:563-604_1663:605-628]	1	p2	(CT)6	12	618	629
comp35617_c0_seq1_len=2808_path=[1:0-620_622:621-931_933:932-2644_2646:2645-2807]	1	p3	(GAA)6	18	1062	1079
comp35624_c0_seq1_len=705_path=[1:0-128_130:129-564_566:565-704]	1	p2	(TC)8	16	1	16
comp35628_c0_seq1_len=479_path=[1:0-225_227:226-312_593:313-326_607:327-327_330:328-478]	1	p2	(GA)6	12	90	101
comp35628_c0_seq2_len=350_path=[1:0-225_473:226-237_227:238-324_532:325-349]	1	p2	(GA)6	12	90	101
comp35628_c0_seq3_len=492_path=[1:0-225_473:226-237_227:238-324_593:325-338_508:339-339_329:340-340_330:341-491]	1	p2	(GA)6	12	90	101
comp35632_c1_seq2_len=1611_path=[6697:0-319_167:320-343_1832:344-944_798:945-973_827:974-1610]	1	p2	(AG)9	18	6	23
comp35649_c0_seq1_len=1431_path=[1:0-1127_1131:1128-1430]	1	p3	(AGA)7	21	1	21
comp35665_c0_seq1_len=2782_path=[1:0-2116_2118:2117-2133_2135:2134-2781]	1	p2	(CT)7	14	52	65
comp35671_c0_seq1_len=528_path=[1048:0-156_1205:157-175_584:176-302_858:303-320_39:321-527]	1	p3	(CAG)5	15	507	521
comp35671_c0_seq2_len=858_path=[711:0-140_1462:141-156_235:157-505_584:506-632_858:633-650_39:651-857]	1	p3	(CAG)5	15	837	851
comp35693_c0_seq1_len=1525_path=[1:0-1398_1400:1399-1524]	1	p3	(AAG)6	18	420	437
comp35693_c0_seq1_len=1525_path=[1:0-1398_1400:1399-1524]	2	p3	(CAG)7	21	1505	1525
comp35696_c0_seq1_len=861_path=[2:0-363_366:364-739_742:740-860]	1	p2	(TC)6	12	502	513
comp35708_c0_seq1_len=3601_path=[1:0-3600]	1	p3	(CTC)7	21	336	356
comp35724_c0_seq1_len=976_path=[1:0-124_242:125-454_572:455-745_863:746-975]	1	p2	(CT)7	14	48	61
comp35724_c0_seq2_len=1092_path=[1:0-124_126:125-197_199:198-199_201:200-240_242:241-570_572:571-861_863:862-1091]	1	p2	(CT)7	14	48	61
comp35729_c0_seq2_len=1523_path=[1:0-758_760:759-980_982:981-1148_1245:1149-1522]	1	p2	(CT)6	12	148	159
comp35729_c0_seq4_len=1618_path=[1:0-758_760:759-980_982:981-1148_1150:1149-1243_1245:1244-1617]	1	p2	(CT)6	12	148	159
comp35734_c0_seq1_len=1203_path=[1:0-431_433:432-803_806:804-1202]	1	p2	(GT)8	16	1056	1071
comp35748_c0_seq1_len=1066_path=[1:0-1065]	1	p3	(ACA)5	15	198	212
comp35755_c0_seq1_len=1329_path=[1:0-170_172:171-210_212:211-973_975:974-1328]	1	p2	(GA)6	12	1207	1218
comp35760_c0_seq1_len=711_path=[1:0-469_471:470-710]	1	p3	(CCA)6	18	283	300
comp35776_c0_seq2_len=202_path=[1:0-28_30:29-30_32:31-37_39:38-67_1029:68-69_71:70-201]	1	c	(GAA)6caacgagaagaagatgaaaaagtgcaagtacagtag(GAA)6	72	77	148
comp35785_c0_seq1_len=2192_path=[1:0-364_2168:365-411_366:412-499_454:500-726_681:727-741_2272:742-756_710:757-2191]	1	p3	(TCA)5	15	29	43
comp35785_c0_seq2_len=2145_path=[1:0-364_366:365-452_454:453-679_681:680-694_2272:695-709_710:710-2144]	1	p3	(TCA)5	15	29	43
comp35807_c0_seq1_len=1571_path=[1:0-341_1548:342-411_343:412-577_509:578-1570]	1	p3	(GAA)5	15	242	256
comp35807_c0_seq2_len=1501_path=[1:0-341_343:342-507_509:508-1500]	1	p3	(GAA)5	15	242	256
comp35810_c0_seq1_len=646_path=[1:0-98_100:99-105_107:106-492_494:493-645]	1	p2	(TA)9	18	84	101
comp35822_c0_seq2_len=1436_path=[1:0-283_285:284-1414_1416:1415-1435]	1	p2	(TC)7	14	123	136
comp35826_c0_seq1_len=711_path=[30:0-404_435:405-710]	1	p3	(CCA)5	15	331	345
comp35833_c0_seq1_len=394_path=[1:0-252_254:253-365_984:366-393]	1	p3	(CTT)5	15	233	247
comp35833_c0_seq3_len=934_path=[1:0-252_254:253-365_367:366-933]	1	p3	(CTT)5	15	233	247
comp35839_c1_seq1_len=3200_path=[256:0-415_678:416-1575_1838:1576-1608_1871:1609-3199]	1	p2	(TC)10	20	5	24
comp35839_c1_seq2_len=3167_path=[256:0-415_678:416-1575_1871:1576-3166]	1	p2	(TC)10	20	5	24
comp35873_c0_seq1_len=1236_path=[37:0-77_115:78-991_1029:992-1078_1116:1079-1235]	1	p2	(CT)7	14	239	252
comp35873_c0_seq2_len=1235_path=[1299:0-76_115:77-990_1029:991-1077_1116:1078-1234]	1	p2	(CT)7	14	238	251
comp35873_c0_seq3_len=1148_path=[1299:0-76_115:77-990_1116:991-1147]	1	p2	(CT)7	14	238	251
comp35873_c0_seq4_len=1149_path=[37:0-77_115:78-991_1116:992-1148]	1	p2	(CT)7	14	239	252
comp35912_c0_seq1_len=319_path=[1:0-75_77:76-318]	1	p3	(GAC)6	18	296	313
comp35912_c0_seq2_len=268_path=[321:0-24_77:25-267]	1	p3	(GAC)6	18	245	262
comp35946_c0_seq2_len=210_path=[1:0-53_55:54-209]	1	p3	(AAG)7	21	1	21
comp35998_c0_seq1_len=3864_path=[1:0-1905_1907:1906-1950_1952:1951-2329_2331:2330-3863]	1	p2	(TA)11	22	3660	3681
comp35998_c0_seq2_len=3184_path=[4247:0-328_4576:329-1222_1907:1223-1267_3865:1268-1649_2331:1650-3183]	1	p2	(TA)11	22	2980	3001
comp36004_c0_seq1_len=975_path=[1:0-884_905:885-974]	1	p4	(TTGA)5	20	103	122
comp36015_c1_seq1_len=1911_path=[298:0-207_506:208-336_635:337-1910]	1	p3	(CGC)6	18	264	281
comp36088_c0_seq1_len=1187_path=[1470:0-3_9:4-443_449:444-448_454:449-666_672:667-744_1133:745-829_750:830-1186]	1	p4	(TTTG)5	20	1	20
comp36088_c0_seq3_len=1102_path=[1470:0-3_9:4-443_449:444-448_454:449-666_672:667-744_750:745-1101]	1	p4	(TTTG)5	20	1	20
comp36096_c0_seq1_len=318_path=[1:0-23_25:24-294_434:295-317]	1	p3	(AGG)5	15	295	309
comp36106_c0_seq1_len=1862_path=[1:0-1286_1288:1287-1861]	1	p3	(CAG)6	18	182	199
comp36111_c0_seq1_len=467_path=[25:0-249_275:250-250_1163:251-329_1538:330-344_1257:345-405_1318:406-466]	1	p4	(AGCT)6	24	407	430
comp36112_c0_seq1_len=916_path=[1:0-342_344:343-426_428:427-915]	1	p3	(TTC)6	18	66	83
comp36112_c0_seq2_len=737_path=[1:0-342_344:343-426_1700:427-736]	1	p3	(TTC)6	18	66	83
comp36124_c0_seq1_len=288_path=[1:0-185_187:186-256_258:257-287]	1	p3	(ATA)7	21	1	21
comp36150_c0_seq1_len=1343_path=[1:0-1033_1035:1034-1342]	1	p3	(GAG)5	15	316	330
comp36150_c0_seq2_len=1057_path=[1:0-1033_1465:1034-1056]	1	p3	(GAG)5	15	316	330
comp36153_c0_seq2_len=1399_path=[167:0-302_470:303-1049_1217:1050-1398]	1	p2	(GA)11	22	2	23
comp36164_c0_seq1_len=1224_path=[1:0-341_1343:342-1223]	1	p3	(CTT)5	15	55	69
comp36165_c0_seq1_len=811_path=[1:0-343_345:344-357_359:358-810]	1	p2	(GA)7	14	11	24
comp36169_c0_seq1_len=1022_path=[1:0-1021]	1	p3	(GGC)5	15	700	714
comp36181_c0_seq1_len=831_path=[1:0-291_293:292-768_770:769-830]	1	p2	(AG)6	12	126	137
comp36181_c0_seq2_len=315_path=[1:0-291_944:292-314]	1	p2	(AG)6	12	126	137
comp36201_c0_seq1_len=1241_path=[1:0-446_560:447-1085_1479:1086-1087_1368:1088-1088_1202:1089-1240]	1	p2	(CT)7	14	64	77
comp36201_c0_seq2_len=1353_path=[1:0-446_448:447-558_560:559-1197_1479:1198-1199_1368:1200-1200_1202:1201-1352]	1	p2	(CT)7	14	64	77
comp36206_c0_seq1_len=1623_path=[1:0-1331_1333:1332-1622]	1	p3	(ACA)6	18	1	18
comp36206_c0_seq1_len=1623_path=[1:0-1331_1333:1332-1622]	2	p3	(AAT)6	18	630	647
comp36210_c0_seq2_len=506_path=[1:0-182_184:183-288_290:289-446_448:447-505]	1	p3	(TGT)6	18	311	328
comp36214_c0_seq1_len=1496_path=[1:0-1271_1981:1272-1272_1982:1273-1288_1652:1289-1375_1739:1376-1424_1788:1425-1495]	1	p2	(TC)6	12	947	958
comp36214_c0_seq2_len=1360_path=[1:0-1271_1861:1272-1288_1788:1289-1359]	1	p2	(TC)6	12	947	958
comp36214_c0_seq3_len=1290_path=[1:0-1271_1981:1272-1272_1920:1273-1289]	1	p2	(TC)6	12	947	958
comp36214_c0_seq4_len=1858_path=[1:0-1271_1981:1272-1272_1982:1273-1288_1290:1289-1650_1652:1651-1737_1739:1738-1786_1788:1787-1857]	1	p2	(TC)6	12	947	958
comp36214_c0_seq5_len=1409_path=[1:0-1271_1981:1272-1272_1982:1273-1288_1739:1289-1337_1788:1338-1408]	1	p2	(TC)6	12	947	958
comp36229_c0_seq1_len=1555_path=[24:0-23_48:24-79_104:80-1554]	1	p4	(AGTG)5	20	1	20
comp36229_c0_seq2_len=1568_path=[24:0-23_48:24-79_1701:80-92_104:93-1567]	1	p4	(AGTG)5	20	1	20
comp36235_c0_seq1_len=2113_path=[2:0-96_99:97-110_113:111-530_2432:531-582_585:583-601_604:602-2112]	1	p3	(ATT)7	21	1	21
comp36238_c0_seq1_len=1497_path=[2:0-227_230:228-1321_1351:1322-1496]	1	p3	(TTC)7	21	1	21
comp36238_c0_seq2_len=1662_path=[2:0-227_230:228-1321_1569:1322-1459_1324:1460-1486_1351:1487-1661]	1	p3	(TTC)7	21	1	21
comp36238_c0_seq3_len=1524_path=[2:0-227_230:228-1321_1324:1322-1348_1351:1349-1523]	1	p3	(TTC)7	21	1	21
comp36263_c0_seq1_len=2384_path=[1:0-1752_1754:1753-2218_2220:2219-2383]	1	p3	(GAG)5	15	820	834
comp36268_c0_seq1_len=871_path=[1:0-820_822:821-870]	1	c	(TC)6agaatcatcatcataaatcgaatagctagggtggtcctaaacctcaacctgtgctcgtcctatattattgtg(CT)6	96	328	423
comp36280_c0_seq1_len=1492_path=[1:0-243_251:244-1491]	1	p2	(CT)6	12	179	190
comp36280_c0_seq2_len=1571_path=[1:0-243_1673:244-244_1540:245-317_246:318-322_251:323-1570]	1	p2	(CT)6	12	179	190
comp36283_c0_seq1_len=1834_path=[1:0-1833]	1	p3	(AAT)5	15	1802	1816
comp36288_c0_seq1_len=1002_path=[1:0-147_1118:148-163_927:164-265_166:266-604_505:605-960_862:961-1001]	1	p3	(TGT)7	21	228	248
comp36291_c0_seq1_len=551_path=[2951:0-294_3635:295-428_3380:429-550]	1	p2	(GT)11	22	1	22
comp36291_c0_seq2_len=454_path=[2951:0-294_3635:295-428_3589:429-453]	1	p2	(GT)11	22	1	22
comp36291_c0_seq3_len=2756_path=[1:0-561_569:562-2210_2218:2211-2755]	1	p3	(TGG)6	18	1868	1885
comp36325_c0_seq1_len=1154_path=[1:0-1153]	1	p2	(TC)6	12	8	19
comp36325_c0_seq1_len=1154_path=[1:0-1153]	2	p3	(AAT)5	15	130	144
comp36335_c0_seq1_len=1823_path=[1:0-911_917:912-1822]	1	c	(GA)6(AAAG)5	32	65	96
comp36336_c0_seq1_len=835_path=[130:0-365_496:366-834]	1	p3	(GCG)7	21	813	833
comp36360_c0_seq1_len=1164_path=[1:0-188_190:189-1163]	1	p2	(CT)7	14	24	37
comp36360_c0_seq2_len=212_path=[1:0-188_1519:189-211]	1	p2	(CT)7	14	24	37
comp36387_c0_seq1_len=2178_path=[1:0-226_228:227-986_2211:987-1047_2272:1048-1059_988:1060-1122_1051:1123-1691_1681:1692-2177]	1	p3	(GCA)6	18	1314	1331
comp36387_c0_seq2_len=2239_path=[1:0-226_228:227-986_2211:987-1047_2272:1048-1059_988:1060-1122_1051:1123-1691_1620:1692-1752_1681:1753-2238]	1	p3	(GCA)6	18	1314	1331
comp36387_c0_seq3_len=2166_path=[1:0-226_228:227-986_988:987-1049_1051:1050-1618_1620:1619-1679_1681:1680-2165]	1	p3	(GCA)6	18	1241	1258
comp36387_c0_seq4_len=2105_path=[1:0-226_228:227-986_988:987-1049_1051:1050-1618_1681:1619-2104]	1	p3	(GCA)6	18	1241	1258
comp36417_c0_seq1_len=2198_path=[1762:0-213_1976:214-215_1978:216-510_2273:511-693_2456:694-2197]	1	p2	(CA)8	16	77	92
comp36441_c0_seq1_len=404_path=[1:0-169_171:170-239_241:240-346_348:347-403]	1	p3	(TTC)5	15	117	131
comp36472_c0_seq1_len=262_path=[1:0-182_186:183-261]	1	p2	(TA)7	14	192	205
comp36477_c0_seq1_len=504_path=[1:0-503]	1	p3	(CCA)5	15	194	208
comp36491_c0_seq2_len=346_path=[1:0-266_268:267-318_1024:319-345]	1	p2	(CT)10	20	327	346
comp36511_c1_seq1_len=1571_path=[298:0-288_587:289-945_1244:946-1330_1629:1331-1570]	1	p2	(GA)7	14	12	25
comp36512_c0_seq1_len=2176_path=[1:0-411_413:412-2175]	1	p2	(AT)9	18	1948	1965
comp36530_c0_seq1_len=2180_path=[1:0-477_479:478-508_510:509-509_511:510-718_720:719-742_744:743-772_774:773-796_798:797-2179]	1	p2	(CT)6	12	97	108
comp36530_c0_seq2_len=666_path=[1:0-477_2181:478-665]	1	p2	(CT)6	12	97	108
comp36540_c0_seq1_len=1585_path=[1:0-906_908:907-1584]	1	p3	(TTG)5	15	265	279
comp36542_c0_seq1_len=1125_path=[1715:0-258_168:259-296_909:297-491_1104:492-885_1499:886-1124]	1	p2	(TC)6	12	71	82
comp36553_c0_seq1_len=1087_path=[1:0-487_489:488-602_604:603-1086]	1	p2	(AT)6	12	115	126
comp36555_c0_seq1_len=2632_path=[1:0-452_454:453-2460_2462:2461-2500_2803:2501-2631]	1	p3	(AAG)5	15	98	112
comp36555_c0_seq2_len=2484_path=[1:0-452_454:453-2460_2785:2461-2483]	1	p3	(AAG)5	15	98	112
comp36588_c0_seq1_len=2354_path=[1:0-394_396:395-1133_1135:1134-2064_2066:2065-2353]	1	p3	(GGC)5	15	110	124
comp36601_c0_seq1_len=1561_path=[1:0-1067_1646:1068-1073_1075:1074-1083_1085:1084-1560]	1	p2	(TC)6	12	13	24
comp36614_c0_seq1_len=882_path=[1:0-881]	1	p2	(TC)6	12	782	793
comp36637_c0_seq2_len=733_path=[1:0-60_1160:61-166_62:167-343_239:344-393_1604:394-732]	1	p2	(TA)8	16	136	151
comp36649_c0_seq1_len=1095_path=[1163:0-25_45:26-339_359:340-1094]	1	p3	(CCA)5	15	528	542
comp36649_c0_seq2_len=779_path=[1115:0-23_359:24-778]	1	p3	(CCA)5	15	212	226
comp36649_c0_seq3_len=1113_path=[1:0-43_45:44-357_359:358-1112]	1	p3	(CCA)5	15	546	560
comp36654_c0_seq1_len=548_path=[39:0-102_1002:103-448_1808:449-547]	1	p2	(GA)11	22	1	22
comp36654_c0_seq2_len=963_path=[39:0-102_142:103-962]	1	p2	(GA)11	22	1	22
comp36654_c0_seq3_len=843_path=[39:0-102_1002:103-448_1348:449-842]	1	p2	(GA)11	22	1	22
comp36655_c0_seq1_len=517_path=[1586:0-124_1833:125-129_394:130-516]	1	p3	(CGC)7	21	494	514
comp36655_c0_seq4_len=923_path=[1:0-259_779:260-402_261:403-530_1833:531-535_394:536-922]	1	p3	(CGC)7	21	900	920
comp36655_c0_seq5_len=780_path=[1:0-259_261:260-387_1833:388-392_394:393-779]	1	p3	(CGC)7	21	757	777
comp36658_c0_seq1_len=1036_path=[1:0-1035]	1	p3	(ACA)5	15	1	15
comp36658_c0_seq1_len=1036_path=[1:0-1035]	2	p3	(CAA)5	15	284	298
comp36664_c0_seq1_len=647_path=[673:0-29_30:30-370_371:371-372_373:373-619_620:620-646]	1	p3	(AAG)7	21	625	645
comp36664_c0_seq2_len=646_path=[1:0-28_30:29-369_371:370-371_373:372-618_620:619-645]	1	p3	(AAG)7	21	624	644
comp36666_c0_seq1_len=1306_path=[1:0-107_1330:108-119_120:120-1305]	1	p2	(GC)6	12	737	748
comp36671_c0_seq1_len=883_path=[4:0-350_355:351-509_514:510-882]	1	p2	(TC)10	20	1	20
comp36671_c0_seq1_len=883_path=[4:0-350_355:351-509_514:510-882]	2	p2	(TC)8	16	232	247
comp36674_c0_seq1_len=982_path=[1:0-593_595:594-836_838:837-981]	1	p2	(AC)8	16	255	270
comp36677_c0_seq1_len=578_path=[1:0-507_897:508-577]	1	p2	(CT)6	12	52	63
comp36677_c0_seq1_len=578_path=[1:0-507_897:508-577]	2	p3	(GTT)6	18	532	549
comp36677_c0_seq2_len=848_path=[1:0-507_509:508-847]	1	p2	(CT)6	12	52	63
comp36680_c0_seq1_len=1133_path=[1:0-206_208:207-873_1228:874-1132]	1	p3	(TCC)6	18	1	18
comp36686_c0_seq1_len=288_path=[76:0-68_145:69-134_211:135-287]	1	p3	(TTC)7	21	1	21
comp36689_c0_seq1_len=356_path=[1:0-355]	1	p3	(CTC)5	15	185	199
comp36715_c0_seq1_len=2313_path=[1:0-559_2852:560-562_2406:563-664_2508:665-765_561:766-1515_1582:1516-1746_1813:1747-2312]	1	p2	(GA)7	14	1189	1202
comp36715_c0_seq2_len=2378_path=[1:0-559_561:560-1309_1311:1310-1580_1582:1581-1811_1813:1812-2377]	1	p2	(GA)7	14	983	996
comp36715_c0_seq4_len=2584_path=[1:0-559_2852:560-562_2406:563-664_2508:665-765_561:766-1515_1311:1516-1786_1582:1787-2017_1813:2018-2583]	1	p2	(GA)7	14	1189	1202
comp36715_c0_seq5_len=2107_path=[1:0-559_561:560-1309_1582:1310-1540_1813:1541-2106]	1	p2	(GA)7	14	983	996
comp36753_c0_seq1_len=629_path=[1:0-628]	1	p3	(AAG)6	18	1	18
comp36756_c0_seq1_len=484_path=[1:0-153_879:154-175_177:176-255_257:256-483]	1	p3	(AGA)6	18	297	314
comp36765_c0_seq1_len=2267_path=[1:0-117_119:118-1721_1726:1722-2266]	1	p2	(TC)7	14	93	106
comp36784_c0_seq1_len=1583_path=[1:0-341_343:342-1582]	1	p2	(AT)6	12	1498	1509
comp36786_c0_seq1_len=687_path=[1:0-363_365:364-382_384:383-507_509:508-517_519:518-561_563:562-568_570:569-686]	1	p2	(GC)6	12	488	499
comp36789_c0_seq1_len=3444_path=[11:0-1439_1451:1440-3002_3743:3003-3006_3768:3007-3008_3547:3009-3016_3555:3017-3040_3014:3041-3443]	1	p3	(TTC)7	21	1	21
comp36789_c0_seq2_len=3406_path=[11:0-1439_1451:1440-3002_3014:3003-3405]	1	p3	(TTC)7	21	1	21
comp36789_c0_seq3_len=3513_path=[11:0-1439_1451:1440-3002_3743:3003-3006_3476:3007-3075_3768:3076-3077_3547:3078-3085_3555:3086-3109_3014:3110-3512]	1	p3	(TTC)7	21	1	21
comp36794_c1_seq1_len=638_path=[1:0-610_628:611-622_694:623-632_642:633-637]	1	p4	(AGAA)5	20	1	20
comp36794_c1_seq2_len=646_path=[1:0-610_612:611-626_628:627-638_1365:639-640_642:641-645]	1	p4	(AGAA)5	20	1	20
comp36803_c0_seq2_len=667_path=[1:0-100_102:101-378_380:379-666]	1	p2	(GA)6	12	637	648
comp36811_c0_seq1_len=407_path=[1:0-45_47:46-240_242:241-406]	1	p3	(TAA)6	18	203	220
comp36821_c0_seq1_len=1403_path=[1:0-842_844:843-867_869:868-897_899:898-1402]	1	p2	(AT)10	20	1384	1403
comp36821_c0_seq2_len=644_path=[1483:0-108_869:109-138_899:139-643]	1	p2	(AT)10	20	625	644
comp36821_c0_seq3_len=719_path=[1592:0-21_1614:22-133_1884:134-150_1743:151-151_1744:152-161_1754:162-183_1429:184-213_899:214-718]	1	p2	(AT)10	20	700	719
comp36829_c0_seq1_len=757_path=[1:0-92_94:93-307_869:308-756]	1	p3	(TCT)5	15	670	684
comp36849_c0_seq1_len=3277_path=[1:0-3276]	1	p3	(CGC)5	15	675	689
comp36853_c0_seq1_len=2092_path=[2:0-432_2536:433-463_2894:464-1907_1879:1908-1969_1941:1970-2091]	1	c	(ATA)7attataattatta(ATT)5taac(TGT)6	71	1	71
comp36853_c0_seq2_len=2383_path=[2:0-432_2536:433-463_2894:464-1907_2063:1908-1952_2108:1953-2124_2280:2125-2126_2282:2127-2382]	1	c	(ATA)7attataattatta(ATT)5taac(TGT)6	71	1	71
comp36853_c0_seq3_len=2352_path=[2:0-432_2894:433-1876_2063:1877-1921_2108:1922-2093_2280:2094-2095_2282:2096-2351]	1	c	(ATA)7attataattatta(ATT)5taac(TGT)6	71	1	71
comp36853_c0_seq4_len=2307_path=[2:0-432_2894:433-1876_2108:1877-2048_2280:2049-2050_2282:2051-2306]	1	c	(ATA)7attataattatta(ATT)5taac(TGT)6	71	1	71
comp36853_c0_seq5_len=2338_path=[2:0-432_2536:433-463_2894:464-1907_2108:1908-2079_2280:2080-2081_2282:2082-2337]	1	c	(ATA)7attataattatta(ATT)5taac(TGT)6	71	1	71
comp36853_c0_seq6_len=2061_path=[2:0-432_2894:433-1876_1879:1877-1938_1941:1939-2060]	1	c	(ATA)7attataattatta(ATT)5taac(TGT)6	71	1	71
comp36863_c0_seq1_len=1317_path=[1:0-227_229:228-1110_1113:1111-1167_1170:1168-1316]	1	p3	(GAG)6	18	2	19
comp36881_c1_seq1_len=647_path=[536:0-99_659:100-217_777:218-646]	1	p3	(GAA)7	21	1	21
comp36881_c1_seq3_len=670_path=[536:0-99_636:100-122_659:123-240_777:241-669]	1	p3	(GAA)7	21	1	21
comp36887_c0_seq1_len=908_path=[1:0-907]	1	p3	(TTC)6	18	456	473
comp36900_c1_seq1_len=650_path=[669:0-649]	1	p3	(CAG)6	18	1	18
comp36916_c0_seq1_len=618_path=[1:0-125_127:126-340_342:341-617]	1	p3	(TCC)7	21	597	617
comp36918_c0_seq1_len=884_path=[666:0-64_731:65-605_263:606-620_278:621-883]	1	p2	(TC)7	14	376	389
comp36918_c0_seq4_len=1081_path=[1:0-258_1438:259-261_731:262-802_263:803-817_278:818-1080]	1	p2	(TC)7	14	573	586
comp36921_c1_seq1_len=1595_path=[2592:0-16_2684:17-102_2615:103-103_412:104-1075_1384:1076-1219_2658:1220-1594]	1	c	(CTT)5ctacctta(TTC)6	41	1	41
comp36921_c1_seq3_len=1714_path=[1880:0-135_2684:136-221_2615:222-222_412:223-1194_1384:1195-1338_2658:1339-1713]	1	p3	(TTC)6	18	143	160
comp36921_c1_seq4_len=1451_path=[2592:0-16_2684:17-102_2615:103-103_412:104-1075_2658:1076-1450]	1	c	(CTT)5ctacctta(TTC)6	41	1	41
comp36921_c1_seq5_len=1570_path=[1880:0-135_2684:136-221_2615:222-222_412:223-1194_2658:1195-1569]	1	p3	(TTC)6	18	143	160
comp36924_c0_seq1_len=723_path=[1:0-273_275:274-722]	1	p3	(GCA)7	21	1	21
comp36924_c0_seq1_len=723_path=[1:0-273_275:274-722]	2	p3	(GCA)5	15	156	170
comp36949_c0_seq1_len=915_path=[1:0-241_243:242-589_591:590-773_775:774-914]	1	p3	(GTT)5	15	48	62
comp36994_c0_seq1_len=1440_path=[1:0-1439]	1	p3	(TGC)5	15	554	568
comp37014_c0_seq1_len=1432_path=[1:0-248_254:249-794_801:795-1065_1072:1066-1431]	1	p2	(AG)7	14	20	33
comp37014_c0_seq2_len=1371_path=[1:0-248_254:249-794_801:795-1065_1505:1066-1136_1576:1137-1370]	1	p2	(AG)7	14	20	33
comp37017_c0_seq1_len=1906_path=[1:0-1487_1489:1488-1690_1694:1691-1905]	1	p2	(TA)6	12	185	196
comp37026_c0_seq1_len=3916_path=[1:0-1763_1765:1764-3891_4193:3892-3915]	1	p2	(TC)6	12	54	65
comp37026_c0_seq2_len=4168_path=[1:0-1763_1765:1764-3891_3893:3892-4167]	1	p2	(TC)6	12	54	65
comp37079_c0_seq1_len=959_path=[1:0-827_829:828-838_840:839-958]	1	p2	(AT)7	14	816	829
comp37082_c0_seq1_len=688_path=[1:0-47_878:48-687]	1	p3	(TCT)7	21	1	21
comp37087_c0_seq4_len=1766_path=[1711:0-104_1816:105-129_1841:130-252_132:253-294_174:295-1198_1078:1199-1293_1173:1294-1765]	1	p3	(TTC)5	15	263	277
comp37087_c0_seq5_len=1567_path=[1711:0-104_1816:105-129_1841:130-252_132:253-294_174:295-1198_1078:1199-1293_2411:1294-1438_2933:1439-1448_2566:1449-1566]	1	p3	(TTC)5	15	263	277
comp37105_c0_seq1_len=623_path=[1:0-121_123:122-423_425:424-622]	1	p2	(CT)10	20	2	21
comp37130_c0_seq1_len=1499_path=[1:0-330_332:331-690_1549:691-748_1607:749-751_1610:752-778_692:779-1498]	1	p2	(GA)8	16	22	37
comp37130_c0_seq2_len=1411_path=[1:0-330_332:331-690_692:691-1410]	1	p2	(GA)8	16	22	37
comp37130_c0_seq3_len=1569_path=[1:0-330_1410:331-400_332:401-760_1549:761-818_1607:819-821_1610:822-848_692:849-1568]	1	p2	(GA)8	16	22	37
comp37130_c0_seq4_len=1481_path=[1:0-330_1410:331-400_332:401-760_692:761-1480]	1	p2	(GA)8	16	22	37
comp37131_c0_seq1_len=454_path=[90:0-453]	1	p2	(TA)10	20	1	20
comp37137_c0_seq1_len=3467_path=[55:0-23_79:24-2680_2736:2681-3466]	1	p3	(CTT)5	15	281	295
comp37148_c1_seq5_len=739_path=[1617:0-160_1780:161-202_919:203-738]	1	p2	(CT)10	20	1	20
comp37156_c0_seq1_len=527_path=[26:0-215_242:216-260_660:261-526]	1	p2	(CA)6	12	1	12
comp37166_c1_seq1_len=1748_path=[451:0-1747]	1	p3	(AGC)7	21	1	21
comp37169_c0_seq1_len=744_path=[2049:0-174_2224:175-245_2295:246-542_2592:543-743]	1	p2	(AC)6	12	38	49
comp37169_c0_seq5_len=568_path=[2049:0-174_2224:175-245_2295:246-542_2861:543-567]	1	p2	(AC)6	12	38	49
comp37170_c0_seq1_len=365_path=[1:0-41_43:42-213_215:214-364]	1	p3	(AAG)5	15	167	181
comp37178_c0_seq1_len=370_path=[1:0-178_180:179-194_196:195-369]	1	p3	(GAG)5	15	353	367
comp37187_c0_seq1_len=1225_path=[1:0-730_732:731-779_781:780-1224]	1	p3	(CGT)5	15	100	114
comp37211_c0_seq1_len=1725_path=[1:0-973_975:974-1345_2981:1346-1546_3073:1547-1724]	1	p2	(TC)10	20	1	20
comp37211_c0_seq2_len=2367_path=[1:0-973_975:974-1345_1347:1346-2366]	1	p2	(TC)10	20	1	20
comp37247_c0_seq1_len=453_path=[574:0-76_201:77-172_297:173-173_298:174-452]	1	p2	(CT)7	14	362	375
comp37247_c0_seq2_len=555_path=[651:0-95_118:96-178_201:179-274_297:275-275_298:276-554]	1	p2	(CT)7	14	464	477
comp37247_c0_seq3_len=575_path=[1:0-19_21:20-116_118:117-199_201:200-295_298:296-574]	1	p2	(CT)7	14	484	497
comp37257_c0_seq1_len=1995_path=[1:0-724_726:725-1994]	1	p3	(CTT)6	18	1568	1585
comp37263_c0_seq1_len=324_path=[1:0-136_138:137-137_139:138-172_291:173-323]	1	p2	(GT)6	12	31	42
comp37267_c0_seq1_len=353_path=[1:0-150_435:151-165_167:166-280_282:281-352]	1	p2	(CT)6	12	308	319
comp37288_c0_seq1_len=800_path=[1:0-727_1027:728-799]	1	p2	(GA)6	12	435	446
comp37288_c0_seq2_len=1026_path=[1:0-727_729:728-773_775:774-1025]	1	p2	(GA)6	12	435	446
comp37300_c0_seq1_len=929_path=[13:0-436_450:437-682_696:683-683_697:684-801_815:802-928]	1	p2	(TC)6	12	1	12
comp37326_c0_seq1_len=1267_path=[1:0-1266]	1	p3	(CAA)5	15	398	412
comp37365_c0_seq2_len=745_path=[604:0-211_816:212-217_827:218-343_1211:344-348_1216:349-354_237:355-680_563:681-694_1258:695-703_1268:704-744]	1	p3	(CAC)6	18	196	213
comp37365_c0_seq3_len=362_path=[604:0-211_816:212-217_827:218-343_1211:344-348_1216:349-354_66:355-361]	1	p3	(CAC)6	18	196	213
comp37367_c0_seq1_len=482_path=[1:0-456_670:457-481]	1	p3	(CAC)5	15	224	238
comp37367_c0_seq2_len=645_path=[1:0-456_458:457-538_540:539-644]	1	p3	(CAC)5	15	224	238
comp37370_c0_seq1_len=608_path=[1:0-161_163:162-226_228:227-528_530:529-607]	1	p2	(AG)6	12	320	331
comp37374_c0_seq1_len=2283_path=[1:0-56_112:57-65_121:66-2282]	1	p3	(GTG)5	15	1657	1671
comp37374_c0_seq2_len=2337_path=[1:0-56_58:57-101_2362:102-119_121:120-2336]	1	p3	(GTG)5	15	1711	1725
comp37377_c0_seq1_len=1011_path=[25:0-1010]	1	p2	(TA)10	20	674	693
comp37379_c0_seq1_len=6223_path=[27:0-764_795:765-1018_1049:1019-4363_4394:4364-4464_4495:4465-4514_4545:4515-5398_5429:5399-6222]	1	p3	(GGC)6	18	421	438
comp37393_c0_seq1_len=1825_path=[1:0-163_165:164-191_2237:192-193_195:194-823_825:824-1824]	1	p3	(TGC)6	18	1087	1104
comp37393_c0_seq2_len=1797_path=[1:0-163_2237:164-165_195:166-795_825:796-1796]	1	p3	(TGC)6	18	1059	1076
comp37393_c0_seq3_len=2061_path=[1:0-163_165:164-191_2237:192-193_1865:194-206_1878:207-388_2060:389-389_2061:390-429_195:430-1059_825:1060-2060]	1	p3	(TGC)6	18	1323	1340
comp37394_c0_seq1_len=1249_path=[1:0-439_441:440-963_965:964-1248]	1	p2	(TC)7	14	22	35
comp37400_c0_seq2_len=672_path=[1:0-306_308:307-435_437:436-437_439:438-671]	1	p2	(CT)6	12	307	318
comp37414_c0_seq3_len=254_path=[1:0-83_85:84-113_834:114-253]	1	p2	(AT)9	18	1	18
comp37416_c0_seq1_len=1256_path=[1:0-126_411:127-257_1715:258-271_1474:272-357_556:358-359_558:360-1255]	1	p2	(AG)8	16	1071	1086
comp37416_c0_seq2_len=1453_path=[1:0-126_128:127-409_411:410-540_1715:541-554_556:555-556_558:557-1452]	1	p2	(AG)8	16	1268	1283
comp37416_c0_seq3_len=1170_path=[1:0-126_411:127-257_1715:258-271_556:272-273_558:274-1169]	1	p2	(AG)8	16	985	1000
comp37416_c0_seq4_len=1154_path=[1:0-126_411:127-257_558:258-1153]	1	p2	(AG)8	16	969	984
comp37416_c0_seq5_len=1539_path=[1:0-126_128:127-409_411:410-540_1715:541-554_1474:555-640_556:641-642_558:643-1538]	1	p2	(AG)8	16	1354	1369
comp37468_c0_seq1_len=892_path=[1:0-100_102:101-739_741:740-891]	1	p3	(AAG)7	21	1	21
comp37496_c0_seq1_len=1122_path=[1:0-1121]	1	p2	(AG)10	20	1	20
comp37498_c0_seq2_len=702_path=[1:0-190_192:191-701]	1	p3	(AAC)5	15	55	69
comp37501_c0_seq1_len=1367_path=[1:0-903_905:904-926_928:927-1366]	1	c	(CTT)5(CAT)5	30	860	889
comp37502_c0_seq1_len=837_path=[1:0-268_270:269-836]	1	p3	(CGT)5	15	201	215
comp37502_c0_seq3_len=675_path=[1:0-268_2195:269-289_858:290-350_919:351-674]	1	p3	(CGT)5	15	201	215
comp37508_c0_seq2_len=1186_path=[1:0-206_1835:207-705_707:706-1185]	1	p2	(TC)6	12	131	142
comp37523_c1_seq1_len=819_path=[1111:0-818]	1	p4	(CTTC)5	20	27	46
comp37525_c0_seq1_len=502_path=[1:0-246_248:247-501]	1	p3	(TTC)7	21	482	502
comp37526_c0_seq1_len=497_path=[596:0-44_1429:45-46_643:47-183_780:184-277_1453:278-278_875:279-496]	1	p2	(TC)6	12	54	65
comp37534_c0_seq1_len=3794_path=[2:0-2466_2472:2467-3793]	1	p2	(CT)9	18	1	18
comp37534_c0_seq1_len=3794_path=[2:0-2466_2472:2467-3793]	2	p3	(TCC)5	15	201	215
comp37544_c0_seq1_len=3584_path=[1:0-3583]	1	p5	(TTCGA)5	25	308	332
comp37550_c0_seq1_len=1060_path=[23:0-119_143:120-237_261:238-290_314:291-585_609:586-1059]	1	p2	(CT)10	20	1	20
comp37595_c0_seq1_len=438_path=[1:0-38_40:39-437]	1	p3	(AAG)7	21	1	21
comp37595_c0_seq2_len=467_path=[1:0-38_462:39-67_40:68-466]	1	p3	(AAG)7	21	1	21
comp37610_c1_seq1_len=2122_path=[23:0-834_858:835-852_876:853-856_880:857-2100_2124:2101-2121]	1	p3	(CTC)5	15	1739	1753
comp37610_c1_seq1_len=2122_path=[23:0-834_858:835-852_876:853-856_880:857-2100_2124:2101-2121]	2	p3	(CCG)6	18	2077	2094
comp37616_c0_seq1_len=721_path=[1:0-555_557:556-720]	1	p3	(GAT)5	15	677	691
comp37622_c0_seq1_len=1117_path=[1:0-1116]	1	p3	(TTC)7	21	1	21
comp37622_c0_seq1_len=1117_path=[1:0-1116]	2	p2	(GA)6	12	422	433
comp37629_c0_seq1_len=2219_path=[2996:0-21_2868:22-109_2956:110-149_718:150-157_726:158-2218]	1	p3	(AGG)5	15	686	700
comp37629_c0_seq3_len=2786_path=[1:0-716_718:717-724_726:725-2785]	1	p3	(AGG)5	15	1253	1267
comp37639_c0_seq3_len=845_path=[1:0-302_304:303-844]	1	p3	(TTC)7	21	1	21
comp37639_c0_seq3_len=845_path=[1:0-302_304:303-844]	2	p3	(TTG)7	21	255	275
comp37648_c0_seq1_len=1829_path=[1:0-1577_1579:1578-1828]	1	p3	(AAC)5	15	765	779
comp37648_c0_seq2_len=1601_path=[1:0-1577_2573:1578-1600]	1	p3	(AAC)5	15	765	779
comp37659_c1_seq2_len=347_path=[2271:0-6_15:7-340_349:341-346]	1	p3	(CAG)5	15	129	143
comp37665_c0_seq1_len=2146_path=[1:0-2145]	1	p2	(TC)11	22	1	22
comp37668_c0_seq1_len=2714_path=[1:0-521_523:522-2110_2112:2111-2713]	1	p2	(CT)6	12	1034	1045
comp37670_c0_seq2_len=276_path=[1003:0-153_1458:154-157_431:158-196_470:197-275]	1	p2	(TA)9	18	1	18
comp37670_c0_seq3_len=674_path=[1003:0-153_1458:154-157_431:158-196_549:197-673]	1	p2	(TA)9	18	1	18
comp37671_c0_seq1_len=1527_path=[2:0-403_850:404-1082_406:1083-1526]	1	p3	(GAA)7	21	1	21
comp37671_c0_seq1_len=1527_path=[2:0-403_850:404-1082_406:1083-1526]	2	p2	(TA)7	14	1379	1392
comp37671_c0_seq2_len=848_path=[2:0-403_406:404-847]	1	p3	(GAA)7	21	1	21
comp37671_c0_seq2_len=848_path=[2:0-403_406:404-847]	2	p2	(TA)7	14	700	713
comp37673_c1_seq1_len=893_path=[808:0-273_1082:274-277_1086:278-332_1141:333-606_1415:607-892]	1	p3	(ATA)5	15	828	842
comp37695_c1_seq1_len=647_path=[1561:0-646]	1	p2	(GA)9	18	397	414
comp37705_c0_seq1_len=1281_path=[1:0-138_140:139-262_264:263-480_1479:481-801_1021:802-895_1115:896-1060_482:1061-1280]	1	p3	(TTA)5	15	1265	1279
comp37705_c0_seq2_len=438_path=[264:0-217_482:218-437]	1	p3	(TTA)5	15	422	436
comp37705_c0_seq4_len=502_path=[1387:0-22_1021:23-116_1115:117-281_482:282-501]	1	p3	(TTA)5	15	486	500
comp37716_c0_seq1_len=2067_path=[1:0-609_611:610-2066]	1	p2	(AG)11	22	1	22
comp37719_c0_seq1_len=787_path=[1:0-318_320:319-377_379:378-412_1264:413-424_1276:425-436_438:437-760_1179:761-786]	1	p4	(TAAA)5	20	94	113
comp37719_c0_seq2_len=798_path=[1:0-318_320:319-377_379:378-412_1264:413-424_1276:425-436_438:437-760_762:761-797]	1	p4	(TAAA)5	20	94	113
comp37719_c0_seq3_len=624_path=[1:0-318_320:319-377_379:378-412_1264:413-424_1276:425-436_916:437-623]	1	p4	(TAAA)5	20	94	113
comp37730_c0_seq2_len=1282_path=[1:0-636_638:637-1088_1520:1089-1281]	1	p3	(TAT)6	18	1222	1239
comp37734_c0_seq2_len=1378_path=[1:0-933_935:934-1377]	1	p3	(ATT)6	18	1325	1342
comp37748_c0_seq1_len=860_path=[1:0-353_355:354-859]	1	p3	(GCA)5	15	610	624
comp37753_c1_seq1_len=281_path=[302:0-244_547:245-249_552:250-280]	1	p2	(TA)9	18	1	18
comp37753_c1_seq3_len=251_path=[302:0-244_983:245-250]	1	p2	(TA)9	18	1	18
comp37790_c1_seq1_len=553_path=[1126:0-541_2462:542-552]	1	p3	(CAC)6	18	1	18
comp37790_c1_seq2_len=1131_path=[2419:0-2_1126:3-544_1668:545-555_1679:556-584_2438:585-605_1729:606-608_1732:609-1130]	1	p3	(CAC)7	21	1	21
comp37794_c0_seq1_len=2130_path=[1:0-588_590:589-841_843:842-880_882:881-958_960:959-2129]	1	p3	(CGC)5	15	272	286
comp37806_c0_seq1_len=1239_path=[471:0-1238]	1	p3	(CGT)5	15	609	623
comp37806_c1_seq1_len=493_path=[1:0-360_362:361-492]	1	p3	(AGG)5	15	388	402
comp37812_c0_seq1_len=256_path=[75:0-137_600:138-152_469:153-255]	1	p2	(AT)6	12	33	44
comp37812_c0_seq2_len=370_path=[75:0-137_600:138-152_228:153-201_277:202-369]	1	p2	(AT)6	12	33	44
comp37827_c0_seq1_len=203_path=[1:0-124_126:125-202]	1	p3	(CAC)7	21	183	203
comp37833_c0_seq1_len=2082_path=[1:0-2081]	1	p3	(CAG)5	15	395	409
comp37852_c0_seq2_len=1694_path=[1:0-266_268:267-290_1795:291-1693]	1	p3	(TTA)7	21	1460	1480
comp37854_c0_seq1_len=877_path=[1:0-201_203:202-268_270:269-282_284:283-876]	1	p3	(TCT)5	15	161	175
comp37879_c0_seq1_len=722_path=[1:0-125_879:126-162_206:163-721]	1	p2	(TC)10	20	1	20
comp37913_c0_seq1_len=2961_path=[1:0-486_488:487-2960]	1	p3	(GCC)5	15	754	768
comp37925_c0_seq1_len=549_path=[826:0-49_282:50-548]	1	p3	(GTG)6	18	480	497
comp37925_c0_seq2_len=780_path=[1:0-143_145:144-181_183:182-280_282:281-779]	1	p3	(GTG)6	18	711	728
comp37950_c0_seq1_len=1838_path=[1:0-109_111:110-795_797:796-919_921:920-1481_1483:1482-1521_1523:1522-1837]	1	p2	(AG)7	14	15	28
comp37953_c0_seq1_len=2434_path=[1:0-1252_2306:1253-1404_1254:1405-1524_1374:1525-2433]	1	p3	(TAC)6	18	651	668
comp37953_c0_seq2_len=2641_path=[1:0-1252_2306:1253-1404_1254:1405-1524_2497:1525-1548_2521:1549-1672_2874:1673-1681_2654:1682-1682_2655:1683-1731_1374:1732-2640]	1	p3	(TAC)6	18	651	668
comp37953_c0_seq3_len=2489_path=[1:0-1252_1254:1253-1372_2497:1373-1396_2521:1397-1520_2874:1521-1529_2654:1530-1530_2655:1531-1579_1374:1580-2488]	1	p3	(TAC)6	18	651	668
comp37953_c0_seq4_len=2282_path=[1:0-1252_1254:1253-1372_1374:1373-2281]	1	p3	(TAC)6	18	651	668
comp37953_c0_seq5_len=1545_path=[1:0-1252_1254:1253-1372_2497:1373-1396_2521:1397-1520_2772:1521-1544]	1	p3	(TAC)6	18	651	668
comp37953_c0_seq6_len=1697_path=[1:0-1252_2306:1253-1404_1254:1405-1524_2497:1525-1548_2521:1549-1672_2772:1673-1696]	1	p3	(TAC)6	18	651	668
comp37954_c0_seq1_len=447_path=[1:0-146_163:147-171_188:172-355_372:356-360_377:361-446]	1	p4	(TTCC)5	20	1	20
comp37961_c0_seq1_len=2006_path=[1:0-133_135:134-1511_1513:1512-2005]	1	p3	(TGG)5	15	1320	1334
comp37966_c0_seq1_len=1229_path=[1:0-1228]	1	p3	(CCG)5	15	123	137
comp37989_c1_seq1_len=2690_path=[1:0-1910_3396:1911-2689]	1	p3	(TTG)7	21	798	818
comp37990_c0_seq1_len=1609_path=[1:0-232_234:233-239_241:240-245_252:246-342_349:343-1608]	1	p3	(CCG)7	21	426	446
comp37999_c1_seq1_len=660_path=[27:0-659]	1	p2	(TC)9	18	1	18
comp38000_c0_seq2_len=635_path=[1029:0-319_1349:320-448_158:449-486_904:487-513_931:514-634]	1	p2	(TC)6	12	18	29
comp38000_c0_seq4_len=723_path=[1029:0-319_1349:320-448_158:449-486_904:487-513_1525:514-567_1579:568-601_931:602-722]	1	p2	(TC)6	12	18	29
comp38025_c0_seq1_len=1943_path=[1:0-1942]	1	p3	(GGT)5	15	1323	1337
comp38033_c0_seq1_len=218_path=[1:0-193_195:194-217]	1	p2	(TC)10	20	199	218
comp38068_c0_seq2_len=1334_path=[1:0-143_145:144-193_1623:194-786_788:787-1333]	1	p3	(TCT)7	21	2	22
comp38068_c0_seq3_len=1284_path=[1:0-143_1623:144-736_788:737-1283]	1	p3	(TCT)7	21	2	22
comp38076_c0_seq1_len=696_path=[10:0-91_104:92-550_977:551-695]	1	p3	(CCG)7	21	1	21
comp38076_c0_seq2_len=950_path=[10:0-91_104:92-550_1230:551-563_576:564-565_578:566-695_723:696-949]	1	p3	(CCG)7	21	1	21
comp38081_c0_seq1_len=955_path=[1:0-271_273:272-530_532:531-645_647:646-651_653:652-735_738:736-954]	1	c	(AT)6gaattcacacgtctctctcc(CT)7	46	615	660
comp38094_c1_seq1_len=952_path=[83:0-417_1420:418-418_1421:419-951]	1	p2	(CT)10	20	1	20
comp38112_c0_seq1_len=1672_path=[1:0-533_536:534-855_858:856-1372_1375:1373-1671]	1	p3	(ATC)5	15	1582	1596
comp38113_c0_seq2_len=2035_path=[2:0-267_270:268-271_274:272-321_324:322-592_595:593-643_646:644-788_791:789-825_828:826-910_913:911-2034]	1	p2	(CT)9	18	86	103
comp38117_c0_seq1_len=2321_path=[3:0-344_348:345-844_848:845-2320]	1	p2	(TC)6	12	1	12
comp38125_c0_seq1_len=1353_path=[1:0-156_158:157-188_190:189-210_212:211-1032_1034:1033-1039_1762:1040-1352]	1	p2	(TC)6	12	25	36
comp38125_c0_seq2_len=1429_path=[1:0-156_1475:157-162_1481:163-232_158:233-264_190:265-286_212:287-1108_1034:1109-1115_1762:1116-1428]	1	p2	(TC)6	12	25	36
comp38128_c0_seq2_len=1124_path=[1501:0-23_1525:24-30_1538:31-248_1756:249-297_698:298-322_723:323-1123]	1	p2	(TC)9	18	3	20
comp38128_c0_seq2_len=1124_path=[1501:0-23_1525:24-30_1538:31-248_1756:249-297_698:298-322_723:323-1123]	2	p3	(TTC)5	15	1037	1051
comp38139_c0_seq1_len=2483_path=[13:0-2482]	1	p2	(AG)11	22	165	186
comp38141_c0_seq1_len=1000_path=[2:0-623_1129:624-624_1043:625-625_628:626-703_706:704-999]	1	p2	(CT)11	22	1	22
comp38161_c1_seq1_len=1521_path=[93:0-171_265:172-178_272:179-1520]	1	p2	(GA)11	22	1	22
comp38181_c0_seq1_len=1199_path=[1:0-941_2765:942-1198]	1	p2	(GA)7	14	28	41
comp38181_c0_seq2_len=2621_path=[1:0-941_943:942-1255_3226:1256-1272_2229:1273-1785_1257:1786-2620]	1	p2	(GA)7	14	28	41
comp38181_c0_seq3_len=2091_path=[1:0-941_943:942-1255_1257:1256-2090]	1	p2	(GA)7	14	28	41
comp38183_c0_seq3_len=1646_path=[1:0-1207_1209:1208-1350_2266:1351-1446_2947:1447-1645]	1	p3	(ATT)5	15	1628	1642
comp38218_c0_seq1_len=531_path=[1:0-434_436:435-507_707:508-530]	1	p2	(CT)8	16	45	60
comp38219_c0_seq1_len=1526_path=[1:0-371_373:372-488_490:489-579_581:580-1056_2015:1057-1525]	1	p3	(TCT)7	21	1	21
comp38243_c0_seq1_len=3406_path=[1:0-1141_1280:1142-3405]	1	p2	(TC)6	12	101	112
comp38243_c0_seq1_len=3406_path=[1:0-1141_1280:1142-3405]	2	p2	(TG)6	12	3349	3360
comp38243_c0_seq2_len=3543_path=[1:0-1141_1143:1142-1278_1280:1279-3542]	1	p2	(TC)6	12	101	112
comp38243_c0_seq2_len=3543_path=[1:0-1141_1143:1142-1278_1280:1279-3542]	2	p2	(TG)6	12	3486	3497
comp38249_c0_seq1_len=3063_path=[3650:0-956_924:957-980_4630:981-1218_1186:1219-1257_4891:1258-1418_1467:1419-1840_1889:1841-1942_1991:1943-2072_2121:2073-2110_2159:2111-2499_2548:2500-3062]	1	p2	(AT)6	12	2863	2874
comp38249_c0_seq2_len=3110_path=[1:0-922_924:923-946_948:947-1184_1186:1185-1223_1225:1224-1465_1467:1466-1887_1889:1888-1989_1991:1990-2119_2121:2120-2157_2159:2158-2546_2548:2547-3109]	1	p2	(GA)6	12	132	143
comp38249_c0_seq2_len=3110_path=[1:0-922_924:923-946_948:947-1184_1186:1185-1223_1225:1224-1465_1467:1466-1887_1889:1888-1989_1991:1990-2119_2121:2120-2157_2159:2158-2546_2548:2547-3109]	2	p2	(AT)6	12	2910	2921
comp38249_c0_seq3_len=1219_path=[1889:0-101_3520:102-231_2121:232-269_3111:270-655_2548:656-1218]	1	p2	(AT)6	12	1019	1030
comp38251_c0_seq1_len=678_path=[1:0-322_328:323-677]	1	p3	(GGA)5	15	70	84
comp38252_c0_seq1_len=1234_path=[1:0-38_40:39-50_52:51-568_570:569-1233]	1	p5	(CCTTA)5	25	906	930
comp38262_c0_seq2_len=603_path=[1108:0-2_285:3-256_558:257-265_567:266-412_728:413-474_790:475-602]	1	p2	(AT)7	14	499	512
comp38312_c0_seq1_len=466_path=[7:0-442_638:443-465]	1	p3	(CTC)5	15	444	458
comp38314_c0_seq2_len=1359_path=[1:0-858_1734:859-863_868:864-1358]	1	p3	(ATG)6	18	414	431
comp38315_c0_seq3_len=914_path=[1:0-29_111:30-210_292:211-338_420:339-913]	1	p3	(AAG)5	15	584	598
comp38321_c0_seq3_len=2556_path=[1:0-826_828:827-864_866:865-943_945:944-981_983:982-1198_1200:1199-1222_1224:1223-1336_1338:1337-1803_1805:1804-2555]	1	p2	(CA)6	12	170	181
comp38322_c0_seq1_len=274_path=[1:0-273]	1	p2	(TC)10	20	255	274
comp38336_c0_seq1_len=621_path=[649:0-128_778:129-274_19:275-388_1309:389-411_156:412-597_1344:598-620]	1	p3	(CCA)7	21	1	21
comp38344_c0_seq1_len=1675_path=[1:0-550_552:551-1080_1082:1081-1081_1083:1082-1674]	1	p2	(TA)7	14	1269	1282
comp38348_c0_seq1_len=1022_path=[1:0-361_369:362-618_626:619-1021]	1	p5	(TGTTC)5	25	39	63
comp38361_c0_seq1_len=1018_path=[1:0-260_262:261-343_1146:344-1017]	1	p3	(TTC)6	18	39	56
comp38366_c0_seq1_len=320_path=[1:0-41_43:42-125_127:126-264_266:265-319]	1	p2	(CT)7	14	23	36
comp38366_c0_seq2_len=370_path=[1:0-41_43:42-125_127:126-264_345:265-369]	1	p2	(CT)7	14	23	36
comp38389_c0_seq1_len=2449_path=[1:0-796_1611:797-1228_2043:1229-1633_798:1634-2448]	1	c	(AT)9(GT)10	38	2323	2360
comp38389_c0_seq2_len=1612_path=[1:0-796_798:797-1611]	1	c	(AT)9(GT)10	38	1486	1523
comp38389_c0_seq3_len=1244_path=[2566:0-23_2043:24-428_798:429-1243]	1	c	(AT)9(GT)10	38	1118	1155
comp38399_c0_seq1_len=520_path=[1:0-65_67:66-220_222:221-244_246:245-310_313:311-519]	1	p2	(TA)9	18	503	520
comp38402_c0_seq2_len=699_path=[1:0-166_168:167-182_184:183-243_245:244-373_375:374-432_434:433-442_444:443-546_548:547-583_585:584-698]	1	p3	(CTG)5	15	404	418
comp38406_c0_seq1_len=445_path=[1:0-444]	1	p3	(AGA)5	15	134	148
comp38421_c0_seq1_len=429_path=[397:0-115_513:116-191_589:192-236_228:237-329_321:330-428]	1	p3	(GAA)5	15	238	252
comp38421_c0_seq2_len=320_path=[1:0-226_228:227-319]	1	p3	(GAA)6	18	225	242
comp38444_c0_seq1_len=458_path=[1:0-127_129:128-374_377:375-406_654:407-419_668:420-432_435:433-457]	1	p3	(GCA)5	15	232	246
comp38448_c0_seq1_len=2031_path=[1:0-2030]	1	c	(AGA)5ccaaaga(AAG)6	40	96	135
comp38462_c0_seq1_len=4130_path=[1:0-4129]	1	p3	(GAG)6	18	1946	1963
comp38475_c0_seq1_len=1301_path=[1:0-326_328:327-1300]	1	p2	(CT)11	22	1280	1301
comp38478_c0_seq2_len=512_path=[45:0-53_99:54-58_104:59-348_394:349-420_466:421-511]	1	p2	(TA)8	16	379	394
comp38481_c0_seq2_len=984_path=[1:0-79_81:80-616_618:617-618_620:619-983]	1	p3	(AAG)7	21	1	21
comp38502_c0_seq1_len=714_path=[1348:0-71_1420:72-107_1456:108-230_1579:231-513_588:514-552_3570:553-565_1898:566-609_684:610-713]	1	p2	(TC)9	18	74	91
comp38502_c0_seq3_len=1368_path=[1:0-586_588:587-625_627:626-682_684:683-786_788:787-1140_1142:1141-1170_2409:1171-1367]	1	p2	(TC)10	20	71	90
comp38504_c0_seq1_len=2551_path=[1:0-322_2784:323-509_511:510-2550]	1	p3	(CTT)5	15	216	230
comp38512_c0_seq2_len=1520_path=[1680:0-307_491:308-350_2011:351-364_548:365-1519]	1	p4	(TGAG)6	24	1	24
comp38519_c0_seq2_len=390_path=[728:0-23_752:24-37_766:38-389]	1	p4	(ATAG)5	20	85	104
comp38527_c0_seq1_len=1881_path=[1:0-142_144:143-1359_1362:1360-1880]	1	p3	(TAT)7	21	1662	1682
comp38529_c0_seq1_len=2435_path=[40:0-2_49:3-564_611:565-577_624:578-1595_1642:1596-2434]	1	p2	(TC)6	12	89	100
comp38529_c0_seq2_len=2512_path=[40:0-2_49:3-564_4164:565-641_611:642-654_624:655-1672_1642:1673-2511]	1	p2	(TC)6	12	89	100
comp38529_c0_seq2_len=2512_path=[40:0-2_49:3-564_4164:565-641_611:642-654_624:655-1672_1642:1673-2511]	2	p2	(TC)6	12	571	582
comp38529_c0_seq3_len=2552_path=[40:0-2_49:3-564_611:565-577_624:578-1595_4280:1596-1712_1642:1713-2551]	1	p2	(TC)6	12	89	100
comp38529_c0_seq5_len=2629_path=[40:0-2_49:3-564_4164:565-641_611:642-654_624:655-1672_4280:1673-1789_1642:1790-2628]	1	p2	(TC)6	12	89	100
comp38529_c0_seq5_len=2629_path=[40:0-2_49:3-564_4164:565-641_611:642-654_624:655-1672_4280:1673-1789_1642:1790-2628]	2	p2	(TC)6	12	571	582
comp38529_c0_seq6_len=2539_path=[40:0-2_49:3-564_624:565-1582_4280:1583-1699_1642:1700-2538]	1	p2	(TC)6	12	89	100
comp38529_c0_seq7_len=2422_path=[40:0-2_49:3-564_624:565-1582_1642:1583-2421]	1	p2	(TC)6	12	89	100
comp38558_c1_seq1_len=1449_path=[130:0-24_155:25-1218_1349:1219-1448]	1	p3	(CAA)5	15	436	450
comp38558_c1_seq2_len=1688_path=[2750:0-263_155:264-1457_1349:1458-1687]	1	p3	(CAA)5	15	675	689
comp38559_c0_seq1_len=511_path=[1:0-146_148:147-167_169:168-218_220:219-240_242:241-355_357:356-510]	1	p2	(CT)8	16	1	16
comp38572_c0_seq1_len=886_path=[1:0-538_934:539-559_556:560-885]	1	p3	(CAG)5	15	872	886
comp38573_c0_seq1_len=1044_path=[1:0-660_1789:661-664_666:665-1043]	1	p2	(GA)6	12	437	448
comp38573_c0_seq3_len=874_path=[1:0-660_1789:661-664_1459:665-873]	1	p2	(GA)6	12	437	448
comp38574_c0_seq1_len=401_path=[1442:0-78_78:79-375_1440:376-400]	1	p2	(TA)6	12	288	299
comp38574_c0_seq2_len=1322_path=[1442:0-78_78:79-375_375:376-788_788:789-901_917:902-1005_1546:1006-1014_1030:1015-1121_1137:1122-1321]	1	p2	(TA)6	12	288	299
comp38585_c0_seq2_len=1499_path=[1:0-1178_1180:1179-1319_1795:1320-1498]	1	p2	(AT)7	14	1468	1481
comp38587_c0_seq1_len=439_path=[535:0-20_140:21-21_141:22-236_356:237-438]	1	p2	(TA)6	12	316	327
comp38587_c0_seq2_len=535_path=[23:0-116_140:117-117_141:118-332_356:333-534]	1	p2	(TA)6	12	412	423
comp38588_c0_seq1_len=264_path=[25:0-199_225:200-263]	1	p3	(TTC)6	18	1	18
comp38589_c1_seq1_len=1012_path=[1750:0-88_1839:89-492_2243:493-493_2244:494-686_3111:687-1011]	1	p3	(AGG)5	15	308	322
comp38599_c0_seq1_len=1570_path=[1:0-1166_1168:1167-1569]	1	p2	(TA)7	14	1436	1449
comp38599_c0_seq2_len=1848_path=[1:0-1166_1759:1167-1226_2370:1227-1444_1168:1445-1847]	1	p2	(TA)7	14	1714	1727
comp38614_c0_seq1_len=2220_path=[1:0-864_866:865-876_878:877-2013_2016:2014-2124_2530:2125-2219]	1	p2	(GA)8	16	114	129
comp38617_c0_seq1_len=2095_path=[1:0-333_335:334-531_533:532-1502_1507:1503-1801_1806:1802-2094]	1	p2	(GA)8	16	161	176
comp38617_c0_seq2_len=2227_path=[1:0-333_2141:334-440_2248:441-465_335:466-663_533:664-1634_1507:1635-1933_1806:1934-2226]	1	p2	(GA)8	16	161	176
comp38642_c0_seq1_len=3184_path=[1:0-1353_1355:1354-1816_1818:1817-1835_5025:1836-1852_1854:1853-3183]	1	c	(TTC)5(CTC)6	33	284	316
comp38642_c0_seq2_len=2892_path=[1:0-1353_1355:1354-1816_1818:1817-1835_5025:1836-1852_3185:1853-2835_4168:2836-2891]	1	c	(TTC)5(CTC)6	33	284	316
comp38648_c0_seq1_len=3120_path=[1:0-1137_1139:1138-2022_3056:2023-2110_2024:2111-3119]	1	p3	(CCA)5	15	1487	1501
comp38648_c0_seq2_len=3032_path=[1:0-1137_1139:1138-2022_2024:2023-3031]	1	p3	(CCA)5	15	1487	1501
comp38653_c0_seq1_len=2029_path=[1:0-197_199:198-239_241:240-1654_1752:1655-2028]	1	p2	(TC)6	12	81	92
comp38653_c0_seq2_len=2125_path=[1:0-197_199:198-239_241:240-1654_1656:1655-1750_1752:1751-2124]	1	p2	(TC)6	12	81	92
comp38689_c1_seq1_len=2676_path=[2821:0-62_2884:63-404_3226:405-1959_2008:1960-2675]	1	p2	(GA)10	20	2	21
comp38700_c0_seq1_len=1796_path=[1:0-36_3130:37-38_40:39-718_720:719-725_727:726-749_751:750-779_781:780-817_819:818-1025_1027:1026-1795]	1	p2	(CT)11	22	1	22
comp38700_c0_seq1_len=1796_path=[1:0-36_3130:37-38_40:39-718_720:719-725_727:726-749_751:750-779_781:780-817_819:818-1025_1027:1026-1795]	2	p2	(TA)8	16	1411	1426
comp38700_c0_seq2_len=1970_path=[1:0-36_2131:37-37_2132:38-210_3130:211-212_40:213-892_720:893-899_727:900-923_751:924-953_781:954-991_819:992-1199_1027:1200-1969]	1	p2	(CT)11	22	1	22
comp38700_c0_seq2_len=1970_path=[1:0-36_2131:37-37_2132:38-210_3130:211-212_40:213-892_720:893-899_727:900-923_751:924-953_781:954-991_819:992-1199_1027:1200-1969]	2	p2	(TA)8	16	1585	1600
comp38700_c0_seq3_len=420_path=[1:0-36_2131:37-37_2132:38-210_3130:211-212_2328:213-396_3177:397-419]	1	p2	(CT)11	22	1	22
comp38700_c0_seq4_len=774_path=[1:0-36_2131:37-37_2132:38-210_3130:211-212_2328:213-396_2512:397-630_2746:631-773]	1	p2	(CT)11	22	1	22
comp38717_c1_seq2_len=636_path=[1460:0-219_2361:220-220_1681:221-635]	1	p3	(GTT)5	15	367	381
comp38725_c0_seq1_len=2230_path=[80:0-232_313:233-234_315:235-1191_1272:1192-2011_2092:2012-2229]	1	p2	(TA)7	14	2073	2086
comp38725_c0_seq2_len=2074_path=[1:0-78_315:79-1035_1272:1036-1855_2092:1856-2073]	1	p2	(TA)7	14	1917	1930
comp38725_c0_seq3_len=2466_path=[1:0-78_80:79-311_2308:312-468_313:469-470_315:471-1427_1272:1428-2247_2092:2248-2465]	1	p2	(TA)7	14	2309	2322
comp38725_c0_seq4_len=2703_path=[1:0-78_80:79-311_2308:312-468_2465:469-503_2500:504-705_313:706-707_315:708-1664_1272:1665-2484_2092:2485-2702]	1	p2	(TA)7	14	2546	2559
comp38757_c0_seq3_len=583_path=[1:0-304_1698:305-582]	1	p2	(CT)6	12	305	316
comp38758_c0_seq3_len=1877_path=[38:0-55_94:56-1876]	1	p2	(CT)6	12	1	12
comp38760_c0_seq1_len=628_path=[1:0-206_208:207-210_212:211-627]	1	p3	(TTC)7	21	605	625
comp38762_c0_seq1_len=890_path=[2:0-179_182:180-194_197:195-202_205:203-889]	1	p2	(AT)7	14	675	688
comp38762_c0_seq2_len=867_path=[2:0-179_205:180-866]	1	p2	(AT)7	14	652	665
comp38762_c0_seq3_len=1089_path=[2:0-179_1204:180-180_937:181-378_182:379-393_197:394-401_205:402-1088]	1	p2	(AT)7	14	874	887
comp38768_c1_seq1_len=1494_path=[1010:0-268_1279:269-1493]	1	p3	(CAT)5	15	964	978
comp38801_c0_seq1_len=1642_path=[5:0-853_859:854-1226_1232:1227-1641]	1	p3	(TTC)6	18	1	18
comp38818_c0_seq4_len=699_path=[1:0-74_76:75-75_77:76-635_1907:636-698]	1	p2	(AG)6	12	687	698
comp38821_c0_seq2_len=1804_path=[2841:0-58_2900:59-84_2611:85-314_417:315-356_2356:357-411_514:412-435_2434:436-468_571:469-497_2299:498-531_634:532-575_678:576-696_799:697-722_1906:723-948_1051:949-1803]	1	p2	(TA)9	18	1	18
comp38821_c0_seq3_len=1905_path=[1:0-415_417:416-457_459:458-512_514:513-536_538:537-569_571:570-598_600:599-632_634:633-676_2155:677-797_799:798-823_825:824-1049_1051:1050-1904]	1	p2	(CT)6	12	168	179
comp38824_c0_seq4_len=201_path=[2367:0-155_1249:156-200]	1	p2	(CT)10	20	182	201
comp38833_c0_seq2_len=695_path=[1:0-179_181:180-201_203:202-255_892:256-269_696:270-300_302:301-356_358:357-360_362:361-405_407:406-406_408:407-694]	1	p3	(CAT)6	18	609	626
comp38844_c0_seq1_len=1642_path=[1:0-80_82:81-202_1557:203-288_204:289-1641]	1	p3	(TGA)5	15	394	408
comp38844_c0_seq2_len=1556_path=[1:0-80_82:81-202_204:203-1555]	1	p3	(TGA)5	15	308	322
comp38860_c0_seq1_len=1752_path=[20:0-1538_1559:1539-1751]	1	p3	(CAG)6	18	1	18
comp38863_c0_seq5_len=1220_path=[647:0-364_1012:365-422_1070:423-472_1120:473-608_1256:609-632_1280:633-797_1445:798-833_284:834-871_322:872-1219]	1	p2	(TC)7	14	35	48
comp38863_c0_seq6_len=1267_path=[647:0-364_1012:365-422_1070:423-472_1120:473-608_1256:609-632_1280:633-797_1445:798-833_284:834-871_1528:872-1266]	1	p2	(TC)7	14	35	48
comp38864_c1_seq2_len=416_path=[1103:0-84_1188:85-415]	1	p2	(CT)10	20	1	20
comp38871_c0_seq1_len=425_path=[1:0-319_727:320-391_1019:392-397_805:398-424]	1	p3	(GGT)5	15	2	16
comp38871_c0_seq2_len=707_path=[1:0-319_321:320-391_1019:392-397_399:398-681_897:682-706]	1	p3	(GGT)5	15	2	16
comp38871_c0_seq3_len=726_path=[1:0-319_321:320-391_1019:392-397_399:398-681_683:682-725]	1	p3	(GGT)5	15	2	16
comp38883_c0_seq1_len=2082_path=[910:0-1450_2361:1451-1491_2978:1492-2081]	1	p3	(TCT)7	21	1	21
comp38883_c1_seq1_len=444_path=[83:0-443]	1	p3	(GAG)8	24	1	24
comp38888_c0_seq1_len=936_path=[1:0-317_1130:318-655_657:656-761_805:762-935]	1	p4	(AAAG)5	20	257	276
comp38899_c0_seq2_len=286_path=[270:0-146_130:147-148_132:149-285]	1	p3	(TAT)5	15	110	124
comp38913_c0_seq1_len=3892_path=[1:0-607_609:608-3891]	1	p3	(TCA)5	15	2471	2485
comp38927_c0_seq1_len=236_path=[1:0-235]	1	p2	(TC)6	12	197	208
comp38929_c0_seq3_len=1482_path=[1786:0-402_2189:403-405_2194:406-466_374:467-507_1446:508-847_755:848-876_2313:877-927_835:928-963_2411:964-1212_2660:1213-1236_2684:1237-1481]	1	p3	(TGC)8	24	404	427
comp38930_c0_seq1_len=1423_path=[4:0-343_348:344-424_429:425-462_467:463-463_468:464-1227_1251:1228-1264_1288:1265-1399_1830:1400-1422]	1	p2	(CT)10	20	1	20
comp38930_c0_seq2_len=1385_path=[4:0-343_348:344-424_467:425-425_468:426-1189_1251:1190-1226_1288:1227-1361_1830:1362-1384]	1	p2	(CT)10	20	1	20
comp38930_c0_seq3_len=1288_path=[4:0-343_348:344-424_429:425-462_467:463-463_468:464-1227_1251:1228-1264_1816:1265-1287]	1	p2	(CT)10	20	1	20
comp38930_c0_seq4_len=1251_path=[4:0-343_348:344-424_429:425-462_467:463-463_468:464-1227_1786:1228-1250]	1	p2	(CT)10	20	1	20
comp38930_c0_seq5_len=1250_path=[4:0-343_348:344-424_467:425-425_468:426-1189_1251:1190-1226_1816:1227-1249]	1	p2	(CT)10	20	1	20
comp38930_c0_seq6_len=1213_path=[4:0-343_348:344-424_467:425-425_468:426-1189_1786:1190-1212]	1	p2	(CT)10	20	1	20
comp38930_c0_seq7_len=1303_path=[4:0-343_468:344-1107_1251:1108-1144_1288:1145-1279_1830:1280-1302]	1	p2	(CT)10	20	1	20
comp38930_c0_seq8_len=1168_path=[4:0-343_468:344-1107_1251:1108-1144_1816:1145-1167]	1	p2	(CT)10	20	1	20
comp38930_c0_seq9_len=1131_path=[4:0-343_468:344-1107_1786:1108-1130]	1	p2	(CT)10	20	1	20
comp38933_c0_seq1_len=280_path=[1:0-255_388:256-279]	1	p2	(CT)9	18	21	38
comp38933_c0_seq2_len=387_path=[1:0-255_257:256-386]	1	p2	(CT)9	18	21	38
comp38936_c0_seq1_len=1039_path=[1:0-428_430:429-1038]	1	p3	(CAA)5	15	178	192
comp38936_c0_seq2_len=1121_path=[1:0-428_1111:429-510_430:511-1120]	1	p3	(CAA)5	15	178	192
comp38956_c0_seq1_len=929_path=[1:0-405_407:406-428_430:429-453_1530:454-558_1635:559-577_2102:578-582_2138:583-592_1369:593-730_831:731-928]	1	p2	(CT)6	12	126	137
comp38956_c0_seq3_len=1283_path=[1:0-405_407:406-428_430:429-453_1530:454-558_1635:559-577_2102:578-582_2107:583-667_669:668-681_2138:682-691_693:692-829_831:830-1027_1029:1028-1028_1030:1029-1052_1054:1053-1282]	1	p2	(CT)6	12	126	137
comp38957_c0_seq1_len=1780_path=[1:0-804_806:805-1069_1071:1070-1431_1433:1432-1734_1736:1735-1779]	1	p2	(AT)8	16	1713	1728
comp38959_c0_seq1_len=552_path=[1:0-141_143:142-551]	1	p4	(CATA)5	20	512	531
comp38959_c0_seq2_len=456_path=[559:0-45_143:46-455]	1	p4	(CATA)5	20	416	435
comp38965_c0_seq1_len=585_path=[25:0-402_445:403-584]	1	p3	(CAC)5	15	148	162
comp38987_c0_seq2_len=349_path=[1:0-216_218:217-344_346:345-348]	1	p2	(GA)7	14	77	90
comp38994_c0_seq1_len=1224_path=[1:0-1223]	1	p2	(GA)10	20	1	20
comp39002_c0_seq1_len=1252_path=[1:0-433_480:434-538_585:539-1251]	1	p3	(AAC)6	18	799	816
comp39002_c0_seq2_len=1297_path=[1:0-433_435:434-478_480:479-583_585:584-1296]	1	p3	(AAC)6	18	844	861
comp39003_c1_seq2_len=2206_path=[1:0-1470_1472:1471-1550_1552:1551-1690_1692:1691-2205]	1	p3	(GCT)5	15	936	950
comp39003_c1_seq4_len=2386_path=[1:0-1470_4361:1471-1563_1472:1564-1643_1552:1644-1783_3961:1784-1870_1692:1871-2385]	1	p3	(GCT)5	15	936	950
comp39003_c1_seq5_len=2299_path=[1:0-1470_4361:1471-1563_1472:1564-1643_1552:1644-1783_1692:1784-2298]	1	p3	(GCT)5	15	936	950
comp39003_c1_seq6_len=2293_path=[1:0-1470_1472:1471-1550_1552:1551-1690_3961:1691-1777_1692:1778-2292]	1	p3	(GCT)5	15	936	950
comp39004_c0_seq1_len=5684_path=[3033:0-408_3442:409-2249_5283:2250-5683]	1	p2	(TC)6	12	62	73
comp39004_c0_seq1_len=5684_path=[3033:0-408_3442:409-2249_5283:2250-5683]	2	p3	(CGG)5	15	227	241
comp39010_c0_seq1_len=1606_path=[1:0-336_338:337-361_363:362-617_619:618-1605]	1	p3	(CCG)5	15	342	356
comp39012_c0_seq2_len=2162_path=[143:0-131_275:132-175_319:176-200_344:201-1261_1405:1262-1355_1499:1356-1436_1580:1437-2161]	1	p3	(TTC)7	21	2	22
comp39015_c0_seq2_len=598_path=[1:0-428_2074:429-597]	1	p3	(CCT)7	21	577	597
comp39027_c0_seq1_len=1678_path=[1:0-391_393:392-430_432:431-1403_1886:1404-1677]	1	p2	(TA)8	16	1575	1590
comp39046_c0_seq1_len=1437_path=[1:0-184_186:185-207_282:208-224_299:225-1436]	1	p3	(GAA)7	21	1416	1436
comp39046_c0_seq2_len=1420_path=[1:0-184_186:185-207_299:208-1419]	1	p3	(GAA)7	21	1399	1419
comp39046_c0_seq3_len=1510_path=[1:0-184_186:185-207_209:208-280_282:281-297_299:298-1509]	1	p3	(GAA)7	21	1489	1509
comp39056_c0_seq1_len=761_path=[1:0-455_1062:456-457_459:458-459_461:460-626_628:627-693_695:694-760]	1	p2	(TC)7	14	169	182
comp39056_c0_seq2_len=593_path=[1:0-455_878:456-592]	1	p2	(TC)7	14	169	182
comp39063_c0_seq1_len=964_path=[1:0-402_405:403-697_700:698-805_808:806-963]	1	p3	(TCA)5	15	318	332
comp39063_c0_seq2_len=755_path=[1:0-402_405:403-697_966:698-754]	1	p3	(TCA)5	15	318	332
comp39063_c0_seq3_len=830_path=[1:0-402_405:403-697_700:698-805_1068:806-829]	1	p3	(TCA)5	15	318	332
comp39065_c0_seq1_len=735_path=[1:0-413_1161:414-416_624:417-645_1192:646-734]	1	p3	(GAA)6	18	528	545
comp39071_c0_seq1_len=2975_path=[1:0-673_675:674-2494_2496:2495-2974]	1	p2	(GA)7	14	291	304
comp39078_c0_seq2_len=1863_path=[1:0-1215_1217:1216-1523_1525:1524-1862]	1	p2	(CT)6	12	106	117
comp39094_c0_seq3_len=1134_path=[1133:0-141_1275:142-145_1813:146-526_3109:527-546_1783:547-576_670:577-703_2215:704-797_797:798-1133]	1	p2	(AC)7	14	742	755
comp39094_c0_seq5_len=1132_path=[1:0-247_249:248-333_335:334-668_670:669-795_797:796-1131]	1	p4	(TTTC)5	20	303	322
comp39094_c0_seq8_len=1290_path=[1:0-247_249:248-333_335:334-668_1749:669-702_1783:703-732_670:733-859_2215:860-953_797:954-1289]	1	p4	(TTTC)5	20	303	322
comp39094_c0_seq8_len=1290_path=[1:0-247_249:248-333_335:334-668_1749:669-702_1783:703-732_670:733-859_2215:860-953_797:954-1289]	2	p2	(AC)7	14	898	911
comp39094_c0_seq9_len=1204_path=[1:0-247_335:248-582_1749:583-616_1783:617-646_670:647-773_2215:774-867_797:868-1203]	1	p2	(AC)7	14	812	825
comp39094_c0_seq11_len=1196_path=[1:0-247_249:248-333_335:334-668_1749:669-702_1783:703-732_670:733-859_797:860-1195]	1	p4	(TTTC)5	20	303	322
comp39096_c0_seq1_len=2886_path=[2519:0-374_2986:375-2885]	1	p3	(CAT)5	15	313	327
comp39096_c0_seq2_len=2978_path=[2519:0-374_2894:375-466_2986:467-2977]	1	p3	(CAT)5	15	313	327
comp39096_c1_seq1_len=681_path=[1:0-144_146:145-180_182:181-680]	1	p3	(GCC)5	15	152	166
comp39102_c0_seq1_len=670_path=[1498:0-286_1785:287-333_1307:334-335_1833:336-669]	1	p2	(TA)9	18	340	357
comp39102_c0_seq2_len=1642_path=[1:0-386_388:387-1149_1151:1150-1196_1198:1197-1305_1307:1306-1307_1833:1308-1641]	1	p2	(TA)9	18	1312	1329
comp39102_c0_seq4_len=1595_path=[1:0-386_388:387-1149_1198:1150-1258_1307:1259-1260_1833:1261-1594]	1	p2	(TA)9	18	1265	1282
comp39115_c0_seq1_len=828_path=[715:0-601_426:602-633_458:634-827]	1	p3	(CTT)5	15	391	405
comp39117_c0_seq1_len=2378_path=[1:0-174_179:175-1686_1692:1687-2192_2198:2193-2377]	1	p3	(TCT)7	21	1	21
comp39142_c0_seq2_len=773_path=[1:0-389_2574:390-390_1949:391-441_2000:442-772]	1	p3	(ATA)5	15	493	507
comp39145_c0_seq2_len=1744_path=[1:0-378_380:379-627_1887:628-666_2082:667-981_944:982-1743]	1	p2	(CA)7	14	67	80
comp39145_c0_seq4_len=1705_path=[1:0-378_380:379-627_2082:628-942_944:943-1704]	1	p2	(CA)7	14	67	80
comp39173_c1_seq1_len=2071_path=[1:0-591_593:592-1239_2031:1240-1318_1241:1319-2070]	1	p3	(CGG)5	15	292	306
comp39173_c1_seq2_len=1992_path=[1:0-591_593:592-1239_1241:1240-1991]	1	p3	(CGG)5	15	292	306
comp39182_c0_seq2_len=573_path=[24:0-30_55:31-572]	1	p2	(TC)10	20	1	20
comp39185_c0_seq1_len=564_path=[91:0-397_491:398-563]	1	p3	(AGA)7	21	1	21
comp39186_c0_seq1_len=982_path=[1:0-981]	1	p2	(CA)6	12	136	147
comp39199_c0_seq1_len=1699_path=[1:0-290_292:291-429_431:430-459_461:460-729_731:730-773_2230:774-921_923:922-962_2179:963-990_992:991-1028_2401:1029-1047_1049:1048-1698]	1	p3	(CTG)6	18	1315	1332
comp39222_c0_seq1_len=514_path=[7:0-513]	1	p3	(CAC)7	21	1	21
comp39232_c0_seq2_len=546_path=[1:0-39_41:40-269_271:270-500_502:501-545]	1	p2	(TC)8	16	7	22
comp39235_c0_seq1_len=223_path=[1:0-199_1706:200-222]	1	p3	(CTG)5	15	110	124
comp39235_c0_seq3_len=1465_path=[1:0-199_201:200-1084_1728:1085-1085_1128:1086-1359_1402:1360-1464]	1	p3	(CTG)5	15	110	124
comp39235_c0_seq4_len=1506_path=[1:0-199_201:200-1084_1086:1085-1126_1128:1127-1400_1402:1401-1505]	1	p3	(CTG)5	15	110	124
comp39236_c0_seq1_len=1364_path=[1:0-205_207:206-548_550:549-576_2361:577-679_578:680-739_638:740-780_679:781-799_698:800-1363]	1	c	(ATT)6aa(TAT)5	35	1241	1275
comp39236_c0_seq2_len=2199_path=[1:0-205_1503:206-807_2105:808-1040_207:1041-1383_550:1384-1411_2361:1412-1514_578:1515-1574_638:1575-1615_679:1616-1634_698:1635-2198]	1	c	(ATT)6aa(TAT)5	35	2076	2110
comp39236_c0_seq3_len=1261_path=[1:0-205_207:206-548_550:549-576_578:577-636_638:637-677_679:678-696_698:697-1260]	1	c	(ATT)6aa(TAT)5	35	1138	1172
comp39236_c0_seq4_len=2096_path=[1:0-205_1503:206-807_2105:808-1040_207:1041-1383_550:1384-1411_578:1412-1471_638:1472-1512_679:1513-1531_698:1532-2095]	1	c	(ATT)6aa(TAT)5	35	1973	2007
comp39240_c0_seq1_len=1325_path=[2:0-189_192:190-430_1772:431-444_448:445-1098_1451:1099-1194_1547:1195-1324]	1	p2	(AG)11	22	1	22
comp39240_c0_seq2_len=1570_path=[2:0-189_192:190-430_1772:431-444_448:445-1098_1102:1099-1447_1451:1448-1543_1738:1544-1569]	1	p2	(AG)11	22	1	22
comp39240_c0_seq2_len=1570_path=[2:0-189_192:190-430_1772:431-444_448:445-1098_1102:1099-1447_1451:1448-1543_1738:1544-1569]	2	p2	(TG)6	12	1387	1398
comp39240_c0_seq3_len=1674_path=[2:0-189_192:190-430_1772:431-444_448:445-1098_1102:1099-1447_1451:1448-1543_1547:1544-1673]	1	p2	(AG)11	22	1	22
comp39240_c0_seq3_len=1674_path=[2:0-189_192:190-430_1772:431-444_448:445-1098_1102:1099-1447_1451:1448-1543_1547:1544-1673]	2	p2	(TG)6	12	1387	1398
[truncated: 7,331 more rows]
